# Supplementary material for: A Statistical Method for the Analysis of Speech Intelligibility Tests
Source: PLoS One. 2015 Jul 6;10(7):e0132409. doi: 10.1371/journal.pone.0132409 (PMC4493151; doi:10.1371/journal.pone.0132409)
Supplement: S1 Data — StudyOne.xlsx is the full data set (as in Table 1), StudyOne_srt.xlsx is the data set summarized as SRT (as in Table 2). (ZIP) [file pone.0132409.s001.zip › StudyOne.xlsx]

## Sheet: StudyOne
subject	algorithm	date_time	block	noise_dir	noise_gender	speech_level	snr	num_correct	num_items
B1	C	2013-05-03 15:27:16	1	F	F	65	5	1	7
B1	C	2013-05-03 15:27:16	1	F	F	65	9	6	6
B1	C	2013-05-03 15:27:16	1	F	F	65	5	1	7
B1	C	2013-05-03 15:27:16	1	F	F	65	9	5	5
B1	C	2013-05-03 15:27:16	1	F	F	65	7	5	5
B1	C	2013-05-03 15:27:16	1	F	F	65	5	2	7
B1	C	2013-05-03 15:27:16	1	F	F	65	7	3	5
B1	C	2013-05-03 15:27:16	1	F	F	65	5	0	6
B1	C	2013-05-03 15:27:16	1	F	F	65	7	6	6
B1	C	2013-05-03 15:27:16	1	F	F	65	5	6	6
B1	C	2013-05-03 15:27:16	1	F	F	65	3	0	7
B1	C	2013-05-03 15:27:16	1	F	F	65	5	2	6
B1	C	2013-05-03 15:27:16	1	F	F	65	7	1	6
B1	C	2013-05-03 15:27:16	1	F	F	65	9	6	6
B1	C	2013-05-03 15:27:16	1	F	F	65	7	2	6
B1	C	2013-05-03 15:27:16	1	F	F	65	9	6	6
B1	C	2013-05-03 15:27:16	1	F	F	65	7	1	7
B1	C	2013-05-03 15:27:16	1	F	F	65	9	3	6
B1	C	2013-05-03 15:27:16	1	F	F	65	7	4	6
B1	C	2013-05-03 15:27:16	1	F	F	65	5	5	6
B1	C	2013-05-03 15:32:09	2	S	F	65	5	0	6
B1	C	2013-05-03 15:32:09	2	S	F	65	9	4	4
B1	C	2013-05-03 15:32:09	2	S	F	65	5	7	7
B1	C	2013-05-03 15:32:09	2	S	F	65	1	1	7
B1	C	2013-05-03 15:32:09	2	S	F	65	3	0	5
B1	C	2013-05-03 15:32:09	2	S	F	65	5	7	8
B1	C	2013-05-03 15:32:09	2	S	F	65	3	3	6
B1	C	2013-05-03 15:32:09	2	S	F	65	1	5	7
B1	C	2013-05-03 15:32:09	2	S	F	65	-1	0	7
B1	C	2013-05-03 15:32:09	2	S	F	65	1	7	7
B1	C	2013-05-03 15:32:09	2	S	F	65	-1	0	6
B1	C	2013-05-03 15:32:09	2	S	F	65	1	1	6
B1	C	2013-05-03 15:32:09	2	S	F	65	3	4	6
B1	C	2013-05-03 15:32:09	2	S	F	65	1	3	6
B1	C	2013-05-03 15:32:09	2	S	F	65	-1	0	7
B1	C	2013-05-03 15:32:09	2	S	F	65	1	1	6
B1	C	2013-05-03 15:32:09	2	S	F	65	3	0	5
B1	C	2013-05-03 15:32:09	2	S	F	65	5	5	6
B1	C	2013-05-03 15:32:09	2	S	F	65	3	2	5
B1	C	2013-05-03 15:32:09	2	S	F	65	5	7	7
B1	C	2013-05-03 15:37:03	3	F	M	65	5	4	6
B1	C	2013-05-03 15:37:03	3	F	M	65	1	0	7
B1	C	2013-05-03 15:37:03	3	F	M	65	5	2	5
B1	C	2013-05-03 15:37:03	3	F	M	65	9	6	6
B1	C	2013-05-03 15:37:03	3	F	M	65	7	5	6
B1	C	2013-05-03 15:37:03	3	F	M	65	5	0	5
B1	C	2013-05-03 15:37:03	3	F	M	65	7	7	7
B1	C	2013-05-03 15:37:03	3	F	M	65	5	5	5
B1	C	2013-05-03 15:37:03	3	F	M	65	3	3	6
B1	C	2013-05-03 15:37:03	3	F	M	65	1	4	6
B1	C	2013-05-03 15:37:03	3	F	M	65	-1	0	8
B1	C	2013-05-03 15:37:03	3	F	M	65	1	0	6
B1	C	2013-05-03 15:37:03	3	F	M	65	3	6	6
B1	C	2013-05-03 15:37:03	3	F	M	65	1	0	5
B1	C	2013-05-03 15:37:03	3	F	M	65	3	2	7
B1	C	2013-05-03 15:37:03	3	F	M	65	5	5	5
B1	C	2013-05-03 15:37:03	3	F	M	65	3	2	7
B1	C	2013-05-03 15:37:03	3	F	M	65	5	5	7
B1	C	2013-05-03 15:37:03	3	F	M	65	3	2	5
B1	C	2013-05-03 15:37:03	3	F	M	65	5	2	6
B1	C	2013-05-03 15:43:57	4	S	M	65	5	6	6
B1	C	2013-05-03 15:43:57	4	S	M	65	1	6	6
B1	C	2013-05-03 15:43:57	4	S	M	65	-3	0	6
B1	C	2013-05-03 15:43:57	4	S	M	65	1	3	6
B1	C	2013-05-03 15:43:57	4	S	M	65	-1	0	7
B1	C	2013-05-03 15:43:57	4	S	M	65	1	0	8
B1	C	2013-05-03 15:43:57	4	S	M	65	3	0	6
B1	C	2013-05-03 15:43:57	4	S	M	65	5	5	7
B1	C	2013-05-03 15:43:57	4	S	M	65	3	7	7
B1	C	2013-05-03 15:43:57	4	S	M	65	1	7	7
B1	C	2013-05-03 15:43:57	4	S	M	65	-1	0	7
B1	C	2013-05-03 15:43:57	4	S	M	65	1	1	7
B1	C	2013-05-03 15:43:57	4	S	M	65	3	4	4
B1	C	2013-05-03 15:43:57	4	S	M	65	1	7	7
B1	C	2013-05-03 15:43:57	4	S	M	65	-1	0	6
B1	C	2013-05-03 15:43:57	4	S	M	65	1	0	7
B1	C	2013-05-03 15:43:57	4	S	M	65	3	6	6
B1	C	2013-05-03 15:43:57	4	S	M	65	1	0	7
B1	C	2013-05-03 15:43:57	4	S	M	65	3	1	6
B1	C	2013-05-03 15:43:57	4	S	M	65	5	6	6
B1	C	2013-05-03 15:51:13	5	S	M	65	5	5	5
B1	C	2013-05-03 15:51:13	5	S	M	65	1	0	6
B1	C	2013-05-03 15:51:13	5	S	M	65	5	6	6
B1	C	2013-05-03 15:51:13	5	S	M	65	1	7	7
B1	C	2013-05-03 15:51:13	5	S	M	65	-1	0	6
B1	C	2013-05-03 15:51:13	5	S	M	65	1	0	6
B1	C	2013-05-03 15:51:13	5	S	M	65	3	5	7
B1	C	2013-05-03 15:51:13	5	S	M	65	1	5	7
B1	C	2013-05-03 15:51:13	5	S	M	65	-1	1	7
B1	C	2013-05-03 15:51:13	5	S	M	65	1	3	7
B1	C	2013-05-03 15:51:13	5	S	M	65	3	5	6
B1	C	2013-05-03 15:51:13	5	S	M	65	1	4	6
B1	C	2013-05-03 15:51:13	5	S	M	65	-1	0	6
B1	C	2013-05-03 15:51:13	5	S	M	65	1	0	4
B1	C	2013-05-03 15:51:13	5	S	M	65	3	7	7
B1	C	2013-05-03 15:51:13	5	S	M	65	1	0	7
B1	C	2013-05-03 15:51:13	5	S	M	65	3	3	6
B1	C	2013-05-03 15:51:13	5	S	M	65	1	0	6
B1	C	2013-05-03 15:51:13	5	S	M	65	3	6	6
B1	C	2013-05-03 15:51:13	5	S	M	65	1	0	6
B1	C	2013-05-03 15:55:28	6	F	M	65	5	8	8
B1	C	2013-05-03 15:55:28	6	F	M	65	1	0	6
B1	C	2013-05-03 15:55:28	6	F	M	65	5	3	6
B1	C	2013-05-03 15:55:28	6	F	M	65	1	0	7
B1	C	2013-05-03 15:55:28	6	F	M	65	3	6	6
B1	C	2013-05-03 15:55:28	6	F	M	65	1	0	6
B1	C	2013-05-03 15:55:28	6	F	M	65	3	6	6
B1	C	2013-05-03 15:55:28	6	F	M	65	1	7	7
B1	C	2013-05-03 15:55:28	6	F	M	65	-1	2	5
B1	C	2013-05-03 15:55:28	6	F	M	65	1	3	7
B1	C	2013-05-03 15:55:28	6	F	M	65	3	5	7
B1	C	2013-05-03 15:55:28	6	F	M	65	1	2	5
B1	C	2013-05-03 15:55:28	6	F	M	65	3	7	7
B1	C	2013-05-03 15:55:28	6	F	M	65	1	0	7
B1	C	2013-05-03 15:55:28	6	F	M	65	3	4	7
B1	C	2013-05-03 15:55:28	6	F	M	65	1	2	7
B1	C	2013-05-03 15:55:28	6	F	M	65	3	1	7
B1	C	2013-05-03 15:55:28	6	F	M	65	5	5	5
B1	C	2013-05-03 15:55:28	6	F	M	65	3	3	7
B1	C	2013-05-03 15:55:28	6	F	M	65	5	0	5
B1	C	2013-05-03 15:59:05	7	S	F	65	5	7	7
B1	C	2013-05-03 15:59:05	7	S	F	65	1	0	6
B1	C	2013-05-03 15:59:05	7	S	F	65	5	6	6
B1	C	2013-05-03 15:59:05	7	S	F	65	1	0	6
B1	C	2013-05-03 15:59:05	7	S	F	65	3	0	6
B1	C	2013-05-03 15:59:05	7	S	F	65	5	0	6
B1	C	2013-05-03 15:59:05	7	S	F	65	7	3	6
B1	C	2013-05-03 15:59:05	7	S	F	65	5	4	7
B1	C	2013-05-03 15:59:05	7	S	F	65	3	0	6
B1	C	2013-05-03 15:59:05	7	S	F	65	5	6	6
B1	C	2013-05-03 15:59:05	7	S	F	65	3	0	5
B1	C	2013-05-03 15:59:05	7	S	F	65	5	0	6
B1	C	2013-05-03 15:59:05	7	S	F	65	7	7	7
B1	C	2013-05-03 15:59:05	7	S	F	65	5	4	6
B1	C	2013-05-03 15:59:05	7	S	F	65	3	0	7
B1	C	2013-05-03 15:59:05	7	S	F	65	5	4	7
B1	C	2013-05-03 15:59:05	7	S	F	65	3	2	7
B1	C	2013-05-03 15:59:05	7	S	F	65	5	2	6
B1	C	2013-05-03 15:59:05	7	S	F	65	7	7	7
B1	C	2013-05-03 15:59:05	7	S	F	65	5	6	6
B1	C	2013-05-03 16:03:57	8	F	F	65	5	3	5
B1	C	2013-05-03 16:03:57	8	F	F	65	1	1	5
B1	C	2013-05-03 16:03:57	8	F	F	65	5	5	5
B1	C	2013-05-03 16:03:57	8	F	F	65	1	2	7
B1	C	2013-05-03 16:03:57	8	F	F	65	3	2	6
B1	C	2013-05-03 16:03:57	8	F	F	65	5	6	6
B1	C	2013-05-03 16:03:57	8	F	F	65	3	2	7
B1	C	2013-05-03 16:03:57	8	F	F	65	5	1	5
B1	C	2013-05-03 16:03:57	8	F	F	65	7	6	6
B1	C	2013-05-03 16:03:57	8	F	F	65	5	3	6
B1	C	2013-05-03 16:03:57	8	F	F	65	3	4	7
B1	C	2013-05-03 16:03:57	8	F	F	65	1	2	7
B1	C	2013-05-03 16:03:57	8	F	F	65	3	5	5
B1	C	2013-05-03 16:03:57	8	F	F	65	1	1	5
B1	C	2013-05-03 16:03:57	8	F	F	65	3	6	6
B1	C	2013-05-03 16:03:57	8	F	F	65	1	0	7
B1	C	2013-05-03 16:03:57	8	F	F	65	3	6	6
B1	C	2013-05-03 16:03:57	8	F	F	65	1	0	6
B1	C	2013-05-03 16:03:57	8	F	F	65	3	3	5
B1	C	2013-05-03 16:03:57	8	F	F	65	1	4	7
B1	B	2013-06-14 16:08:25	9	F	F	65	5	7	7
B1	B	2013-06-14 16:08:25	9	F	F	65	1	0	6
B1	B	2013-06-14 16:08:25	9	F	F	65	5	3	7
B1	B	2013-06-14 16:08:25	9	F	F	65	9	7	7
B1	B	2013-06-14 16:08:25	9	F	F	65	7	0	7
B1	B	2013-06-14 16:08:25	9	F	F	65	9	6	6
B1	B	2013-06-14 16:08:25	9	F	F	65	7	7	7
B1	B	2013-06-14 16:08:25	9	F	F	65	5	7	7
B1	B	2013-06-14 16:08:25	9	F	F	65	3	0	5
B1	B	2013-06-14 16:08:25	9	F	F	65	5	2	6
B1	B	2013-06-14 16:08:25	9	F	F	65	7	6	6
B1	B	2013-06-14 16:08:25	9	F	F	65	5	6	6
B1	B	2013-06-14 16:08:25	9	F	F	65	3	2	5
B1	B	2013-06-14 16:08:25	9	F	F	65	5	0	6
B1	B	2013-06-14 16:08:25	9	F	F	65	7	5	6
B1	B	2013-06-14 16:08:25	9	F	F	65	5	5	6
B1	B	2013-06-14 16:08:25	9	F	F	65	3	3	7
B1	B	2013-06-14 16:08:25	9	F	F	65	5	7	7
B1	B	2013-06-14 16:08:25	9	F	F	65	3	2	7
B1	B	2013-06-14 16:08:25	9	F	F	65	5	8	8
B1	B	2013-06-14 16:13:32	10	S	F	65	5	4	7
B1	B	2013-06-14 16:13:32	10	S	F	65	1	0	6
B1	B	2013-06-14 16:13:32	10	S	F	65	5	3	7
B1	B	2013-06-14 16:13:32	10	S	F	65	9	5	5
B1	B	2013-06-14 16:13:32	10	S	F	65	7	6	6
B1	B	2013-06-14 16:13:32	10	S	F	65	5	0	6
B1	B	2013-06-14 16:13:32	10	S	F	65	7	5	7
B1	B	2013-06-14 16:13:32	10	S	F	65	5	6	6
B1	B	2013-06-14 16:13:32	10	S	F	65	3	0	7
B1	B	2013-06-14 16:13:32	10	S	F	65	5	2	6
B1	B	2013-06-14 16:13:32	10	S	F	65	7	7	8
B1	B	2013-06-14 16:13:32	10	S	F	65	5	4	7
B1	B	2013-06-14 16:13:32	10	S	F	65	3	4	7
B1	B	2013-06-14 16:13:32	10	S	F	65	1	0	8
B1	B	2013-06-14 16:13:32	10	S	F	65	3	0	6
B1	B	2013-06-14 16:13:32	10	S	F	65	5	3	6
B1	B	2013-06-14 16:13:32	10	S	F	65	3	2	6
B1	B	2013-06-14 16:13:32	10	S	F	65	5	0	6
B1	B	2013-06-14 16:13:32	10	S	F	65	7	5	7
B1	B	2013-06-14 16:13:32	10	S	F	65	5	4	7
B1	B	2013-06-14 16:18:34	11	F	M	65	5	0	6
B1	B	2013-06-14 16:18:34	11	F	M	65	9	7	7
B1	B	2013-06-14 16:18:34	11	F	M	65	5	0	5
B1	B	2013-06-14 16:18:34	11	F	M	65	9	5	5
B1	B	2013-06-14 16:18:34	11	F	M	65	7	6	6
B1	B	2013-06-14 16:18:34	11	F	M	65	5	5	5
B1	B	2013-06-14 16:18:34	11	F	M	65	3	6	6
B1	B	2013-06-14 16:18:34	11	F	M	65	1	4	7
B1	B	2013-06-14 16:18:34	11	F	M	65	-1	0	7
B1	B	2013-06-14 16:18:34	11	F	M	65	1	0	7
B1	B	2013-06-14 16:18:34	11	F	M	65	3	2	6
B1	B	2013-06-14 16:18:34	11	F	M	65	5	5	7
B1	B	2013-06-14 16:18:34	11	F	M	65	3	0	5
B1	B	2013-06-14 16:18:34	11	F	M	65	5	4	6
B1	B	2013-06-14 16:18:34	11	F	M	65	3	2	6
B1	B	2013-06-14 16:18:34	11	F	M	65	5	0	6
B1	B	2013-06-14 16:18:34	11	F	M	65	7	6	6
B1	B	2013-06-14 16:18:34	11	F	M	65	5	3	6
B1	B	2013-06-14 16:18:34	11	F	M	65	3	0	7
B1	B	2013-06-14 16:18:34	11	F	M	65	5	4	6
B1	B	2013-06-14 16:23:57	12	S	M	65	5	0	7
B1	B	2013-06-14 16:23:57	12	S	M	65	9	5	5
B1	B	2013-06-14 16:23:57	12	S	M	65	5	6	6
B1	B	2013-06-14 16:23:57	12	S	M	65	1	2	7
B1	B	2013-06-14 16:23:57	12	S	M	65	3	0	7
B1	B	2013-06-14 16:23:57	12	S	M	65	5	0	6
B1	B	2013-06-14 16:23:57	12	S	M	65	7	8	8
B1	B	2013-06-14 16:23:57	12	S	M	65	5	6	6
B1	B	2013-06-14 16:23:57	12	S	M	65	3	5	7
B1	B	2013-06-14 16:23:57	12	S	M	65	1	2	6
B1	B	2013-06-14 16:23:57	12	S	M	65	3	8	8
B1	B	2013-06-14 16:23:57	12	S	M	65	1	6	6
B1	B	2013-06-14 16:23:57	12	S	M	65	-1	0	6
B1	B	2013-06-14 16:23:57	12	S	M	65	1	0	6
B1	B	2013-06-14 16:23:57	12	S	M	65	3	4	6
B1	B	2013-06-14 16:23:57	12	S	M	65	1	0	6
B1	B	2013-06-14 16:23:57	12	S	M	65	3	5	5
B1	B	2013-06-14 16:23:57	12	S	M	65	1	0	5
B1	B	2013-06-14 16:23:57	12	S	M	65	3	0	6
B1	B	2013-06-14 16:23:57	12	S	M	65	5	8	8
B1	B	2013-06-14 16:28:27	13	S	M	65	5	5	6
B1	B	2013-06-14 16:28:27	13	S	M	65	1	6	7
B1	B	2013-06-14 16:28:27	13	S	M	65	-3	0	6
B1	B	2013-06-14 16:28:27	13	S	M	65	1	1	8
B1	B	2013-06-14 16:28:27	13	S	M	65	3	0	6
B1	B	2013-06-14 16:28:27	13	S	M	65	5	0	5
B1	B	2013-06-14 16:28:27	13	S	M	65	7	7	7
B1	B	2013-06-14 16:28:27	13	S	M	65	5	5	5
B1	B	2013-06-14 16:28:27	13	S	M	65	3	0	6
B1	B	2013-06-14 16:28:27	13	S	M	65	5	7	7
B1	B	2013-06-14 16:28:27	13	S	M	65	3	0	6
B1	B	2013-06-14 16:28:27	13	S	M	65	5	6	6
B1	B	2013-06-14 16:28:27	13	S	M	65	3	0	6
B1	B	2013-06-14 16:28:27	13	S	M	65	5	9	9
B1	B	2013-06-14 16:28:27	13	S	M	65	3	7	7
B1	B	2013-06-14 16:28:27	13	S	M	65	1	0	6
B1	B	2013-06-14 16:28:27	13	S	M	65	3	0	8
B1	B	2013-06-14 16:28:27	13	S	M	65	5	5	5
B1	B	2013-06-14 16:28:27	13	S	M	65	3	7	7
B1	B	2013-06-14 16:28:27	13	S	M	65	1	0	7
B1	B	2013-06-14 16:34:30	14	F	M	65	5	8	8
B1	B	2013-06-14 16:34:30	14	F	M	65	1	0	6
B1	B	2013-06-14 16:34:30	14	F	M	65	5	4	6
B1	B	2013-06-14 16:34:30	14	F	M	65	1	3	7
B1	B	2013-06-14 16:34:30	14	F	M	65	3	6	6
B1	B	2013-06-14 16:34:30	14	F	M	65	1	0	5
B1	B	2013-06-14 16:34:30	14	F	M	65	3	7	7
B1	B	2013-06-14 16:34:30	14	F	M	65	1	4	8
B1	B	2013-06-14 16:34:30	14	F	M	65	-1	0	7
B1	B	2013-06-14 16:34:30	14	F	M	65	1	7	7
B1	B	2013-06-14 16:34:30	14	F	M	65	-1	0	5
B1	B	2013-06-14 16:34:30	14	F	M	65	1	0	7
B1	B	2013-06-14 16:34:30	14	F	M	65	3	0	6
B1	B	2013-06-14 16:34:30	14	F	M	65	5	7	7
B1	B	2013-06-14 16:34:30	14	F	M	65	3	2	6
B1	B	2013-06-14 16:34:30	14	F	M	65	5	8	8
B1	B	2013-06-14 16:34:30	14	F	M	65	3	5	6
B1	B	2013-06-14 16:34:30	14	F	M	65	1	0	5
B1	B	2013-06-14 16:34:30	14	F	M	65	3	0	6
B1	B	2013-06-14 16:34:30	14	F	M	65	5	4	4
B1	B	2013-06-14 16:38:56	15	S	F	65	5	0	6
B1	B	2013-06-14 16:38:56	15	S	F	65	9	5	5
B1	B	2013-06-14 16:38:56	15	S	F	65	5	1	5
B1	B	2013-06-14 16:38:56	15	S	F	65	9	8	8
B1	B	2013-06-14 16:38:56	15	S	F	65	7	2	6
B1	B	2013-06-14 16:38:56	15	S	F	65	9	5	6
B1	B	2013-06-14 16:38:56	15	S	F	65	7	6	6
B1	B	2013-06-14 16:38:56	15	S	F	65	5	4	6
B1	B	2013-06-14 16:38:56	15	S	F	65	3	5	5
B1	B	2013-06-14 16:38:56	15	S	F	65	1	0	6
B1	B	2013-06-14 16:38:56	15	S	F	65	3	8	8
B1	B	2013-06-14 16:38:56	15	S	F	65	1	2	6
B1	B	2013-06-14 16:38:56	15	S	F	65	3	4	5
B1	B	2013-06-14 16:38:56	15	S	F	65	1	6	6
B1	B	2013-06-14 16:38:56	15	S	F	65	-1	2	5
B1	B	2013-06-14 16:38:56	15	S	F	65	1	0	7
B1	B	2013-06-14 16:38:56	15	S	F	65	3	3	7
B1	B	2013-06-14 16:38:56	15	S	F	65	5	4	7
B1	B	2013-06-14 16:38:56	15	S	F	65	3	7	7
B1	B	2013-06-14 16:38:56	15	S	F	65	1	0	5
B1	B	2013-06-14 16:42:48	16	F	F	65	5	0	6
B1	B	2013-06-14 16:42:48	16	F	F	65	9	5	5
B1	B	2013-06-14 16:42:48	16	F	F	65	5	7	7
B1	B	2013-06-14 16:42:48	16	F	F	65	1	0	8
B1	B	2013-06-14 16:42:48	16	F	F	65	3	7	7
B1	B	2013-06-14 16:42:48	16	F	F	65	1	0	8
B1	B	2013-06-14 16:42:48	16	F	F	65	3	6	6
B1	B	2013-06-14 16:42:48	16	F	F	65	1	0	7
B1	B	2013-06-14 16:42:48	16	F	F	65	3	7	7
B1	B	2013-06-14 16:42:48	16	F	F	65	1	0	6
B1	B	2013-06-14 16:42:48	16	F	F	65	3	0	7
B1	B	2013-06-14 16:42:48	16	F	F	65	5	0	5
B1	B	2013-06-14 16:42:48	16	F	F	65	7	4	6
B1	B	2013-06-14 16:42:48	16	F	F	65	5	5	7
B1	B	2013-06-14 16:42:48	16	F	F	65	3	0	7
B1	B	2013-06-14 16:42:48	16	F	F	65	5	6	6
B1	B	2013-06-14 16:42:48	16	F	F	65	3	7	7
B1	B	2013-06-14 16:42:48	16	F	F	65	1	1	5
B1	B	2013-06-14 16:42:48	16	F	F	65	3	6	6
B1	B	2013-06-14 16:42:48	16	F	F	65	1	0	6
B1	A	2013-07-12 13:33:01	17	F	F	65	5	4	6
B1	A	2013-07-12 13:33:01	17	F	F	65	1	0	8
B1	A	2013-07-12 13:33:01	17	F	F	65	5	0	6
B1	A	2013-07-12 13:33:01	17	F	F	65	9	6	6
B1	A	2013-07-12 13:33:01	17	F	F	65	7	6	6
B1	A	2013-07-12 13:33:01	17	F	F	65	5	3	7
B1	A	2013-07-12 13:33:01	17	F	F	65	7	5	6
B1	A	2013-07-12 13:33:01	17	F	F	65	5	5	5
B1	A	2013-07-12 13:33:01	17	F	F	65	3	0	6
B1	A	2013-07-12 13:33:01	17	F	F	65	5	8	8
B1	A	2013-07-12 13:33:01	17	F	F	65	3	6	6
B1	A	2013-07-12 13:33:01	17	F	F	65	1	0	5
B1	A	2013-07-12 13:33:01	17	F	F	65	3	0	6
B1	A	2013-07-12 13:33:01	17	F	F	65	5	6	6
B1	A	2013-07-12 13:33:01	17	F	F	65	3	5	5
B1	A	2013-07-12 13:33:01	17	F	F	65	1	0	6
B1	A	2013-07-12 13:33:01	17	F	F	65	3	6	6
B1	A	2013-07-12 13:33:01	17	F	F	65	1	0	6
B1	A	2013-07-12 13:33:01	17	F	F	65	3	3	6
B1	A	2013-07-12 13:33:01	17	F	F	65	1	0	7
B1	A	2013-07-12 13:39:29	18	S	F	65	5	4	7
B1	A	2013-07-12 13:39:29	18	S	F	65	1	0	5
B1	A	2013-07-12 13:39:29	18	S	F	65	5	5	5
B1	A	2013-07-12 13:39:29	18	S	F	65	1	6	6
B1	A	2013-07-12 13:39:29	18	S	F	65	-1	0	5
B1	A	2013-07-12 13:39:29	18	S	F	65	1	0	6
B1	A	2013-07-12 13:39:29	18	S	F	65	3	4	5
B1	A	2013-07-12 13:39:29	18	S	F	65	1	0	7
B1	A	2013-07-12 13:39:29	18	S	F	65	3	5	8
B1	A	2013-07-12 13:39:29	18	S	F	65	1	0	7
B1	A	2013-07-12 13:39:29	18	S	F	65	3	6	6
B1	A	2013-07-12 13:39:29	18	S	F	65	1	0	5
B1	A	2013-07-12 13:39:29	18	S	F	65	3	4	7
B1	A	2013-07-12 13:39:29	18	S	F	65	1	5	5
B1	A	2013-07-12 13:39:29	18	S	F	65	-1	0	7
B1	A	2013-07-12 13:39:29	18	S	F	65	1	2	6
B1	A	2013-07-12 13:39:29	18	S	F	65	3	0	5
B1	A	2013-07-12 13:39:29	18	S	F	65	5	6	6
B1	A	2013-07-12 13:39:29	18	S	F	65	3	5	6
B1	A	2013-07-12 13:39:29	18	S	F	65	1	0	5
B1	A	2013-07-12 13:44:24	19	F	M	65	5	6	6
B1	A	2013-07-12 13:44:24	19	F	M	65	1	2	6
B1	A	2013-07-12 13:44:24	19	F	M	65	5	4	7
B1	A	2013-07-12 13:44:24	19	F	M	65	1	4	7
B1	A	2013-07-12 13:44:24	19	F	M	65	-1	5	7
B1	A	2013-07-12 13:44:24	19	F	M	65	-3	0	7
B1	A	2013-07-12 13:44:24	19	F	M	65	-1	6	6
B1	A	2013-07-12 13:44:24	19	F	M	65	-3	3	7
B1	A	2013-07-12 13:44:24	19	F	M	65	-1	3	6
B1	A	2013-07-12 13:44:24	19	F	M	65	-3	1	8
B1	A	2013-07-12 13:44:24	19	F	M	65	-1	0	6
B1	A	2013-07-12 13:44:24	19	F	M	65	1	2	6
B1	A	2013-07-12 13:44:24	19	F	M	65	3	0	6
B1	A	2013-07-12 13:44:24	19	F	M	65	5	4	6
B1	A	2013-07-12 13:44:24	19	F	M	65	3	4	8
B1	A	2013-07-12 13:44:24	19	F	M	65	1	6	6
B1	A	2013-07-12 13:44:24	19	F	M	65	-1	7	7
B1	A	2013-07-12 13:44:24	19	F	M	65	-3	1	6
B1	A	2013-07-12 13:44:24	19	F	M	65	-1	0	9
B1	A	2013-07-12 13:44:24	19	F	M	65	1	6	6
B1	A	2013-07-12 13:49:09	20	S	M	65	5	7	7
B1	A	2013-07-12 13:49:09	20	S	M	65	1	6	6
B1	A	2013-07-12 13:49:09	20	S	M	65	-3	2	5
B1	A	2013-07-12 13:49:09	20	S	M	65	1	7	8
B1	A	2013-07-12 13:49:09	20	S	M	65	-1	0	6
B1	A	2013-07-12 13:49:09	20	S	M	65	1	4	7
B1	A	2013-07-12 13:49:09	20	S	M	65	-1	5	5
B1	A	2013-07-12 13:49:09	20	S	M	65	-3	0	8
B1	A	2013-07-12 13:49:09	20	S	M	65	-1	0	6
B1	A	2013-07-12 13:49:09	20	S	M	65	1	6	6
B1	A	2013-07-12 13:49:09	20	S	M	65	-1	5	5
B1	A	2013-07-12 13:49:09	20	S	M	65	-3	0	6
B1	A	2013-07-12 13:49:09	20	S	M	65	-1	7	7
B1	A	2013-07-12 13:49:09	20	S	M	65	-3	0	6
B1	A	2013-07-12 13:49:09	20	S	M	65	-1	0	5
B1	A	2013-07-12 13:49:09	20	S	M	65	1	6	6
B1	A	2013-07-12 13:49:09	20	S	M	65	-1	0	7
B1	A	2013-07-12 13:49:09	20	S	M	65	1	6	6
B1	A	2013-07-12 13:49:09	20	S	M	65	-1	2	7
B1	A	2013-07-12 13:49:09	20	S	M	65	1	4	5
B1	A	2013-07-12 13:52:36	21	S	M	65	5	2	6
B1	A	2013-07-12 13:52:36	21	S	M	65	9	6	6
B1	A	2013-07-12 13:52:36	21	S	M	65	5	2	6
B1	A	2013-07-12 13:52:36	21	S	M	65	9	7	7
B1	A	2013-07-12 13:52:36	21	S	M	65	7	6	6
B1	A	2013-07-12 13:52:36	21	S	M	65	5	6	6
B1	A	2013-07-12 13:52:36	21	S	M	65	3	0	7
B1	A	2013-07-12 13:52:36	21	S	M	65	5	7	7
B1	A	2013-07-12 13:52:36	21	S	M	65	3	7	7
B1	A	2013-07-12 13:52:36	21	S	M	65	1	0	7
B1	A	2013-07-12 13:52:36	21	S	M	65	3	0	6
B1	A	2013-07-12 13:52:36	21	S	M	65	5	5	5
B1	A	2013-07-12 13:52:36	21	S	M	65	3	6	6
B1	A	2013-07-12 13:52:36	21	S	M	65	1	0	7
B1	A	2013-07-12 13:52:36	21	S	M	65	3	0	6
B1	A	2013-07-12 13:52:36	21	S	M	65	5	0	6
B1	A	2013-07-12 13:52:36	21	S	M	65	7	6	6
B1	A	2013-07-12 13:52:36	21	S	M	65	5	7	7
B1	A	2013-07-12 13:52:36	21	S	M	65	3	3	7
B1	A	2013-07-12 13:52:36	21	S	M	65	5	4	4
B1	A	2013-07-12 13:56:13	22	F	M	65	5	0	7
B1	A	2013-07-12 13:56:13	22	F	M	65	9	5	5
B1	A	2013-07-12 13:56:13	22	F	M	65	5	0	4
B1	A	2013-07-12 13:56:13	22	F	M	65	9	5	5
B1	A	2013-07-12 13:56:13	22	F	M	65	7	6	6
B1	A	2013-07-12 13:56:13	22	F	M	65	5	6	6
B1	A	2013-07-12 13:56:13	22	F	M	65	3	0	5
B1	A	2013-07-12 13:56:13	22	F	M	65	5	6	6
B1	A	2013-07-12 13:56:13	22	F	M	65	3	7	7
B1	A	2013-07-12 13:56:13	22	F	M	65	1	7	7
B1	A	2013-07-12 13:56:13	22	F	M	65	-1	0	6
B1	A	2013-07-12 13:56:13	22	F	M	65	1	4	7
B1	A	2013-07-12 13:56:13	22	F	M	65	-1	0	7
B1	A	2013-07-12 13:56:13	22	F	M	65	1	2	5
B1	A	2013-07-12 13:56:13	22	F	M	65	3	0	7
B1	A	2013-07-12 13:56:13	22	F	M	65	5	0	6
B1	A	2013-07-12 13:56:13	22	F	M	65	7	6	6
B1	A	2013-07-12 13:56:13	22	F	M	65	5	0	7
B1	A	2013-07-12 13:56:13	22	F	M	65	7	5	5
B1	A	2013-07-12 13:56:13	22	F	M	65	5	6	6
B1	A	2013-07-12 13:59:39	23	S	F	65	5	0	5
B1	A	2013-07-12 13:59:39	23	S	F	65	9	5	5
B1	A	2013-07-12 13:59:39	23	S	F	65	5	6	6
B1	A	2013-07-12 13:59:39	23	S	F	65	1	4	4
B1	A	2013-07-12 13:59:39	23	S	F	65	-1	5	5
B1	A	2013-07-12 13:59:39	23	S	F	65	-3	5	5
B1	A	2013-07-12 13:59:39	23	S	F	65	-5	0	6
B1	A	2013-07-12 13:59:39	23	S	F	65	-3	0	7
B1	A	2013-07-12 13:59:39	23	S	F	65	-1	7	7
B1	A	2013-07-12 13:59:39	23	S	F	65	-3	0	7
B1	A	2013-07-12 13:59:39	23	S	F	65	-1	0	6
B1	A	2013-07-12 13:59:39	23	S	F	65	1	0	8
B1	A	2013-07-12 13:59:39	23	S	F	65	3	0	6
B1	A	2013-07-12 13:59:39	23	S	F	65	5	6	6
B1	A	2013-07-12 13:59:39	23	S	F	65	3	0	5
B1	A	2013-07-12 13:59:39	23	S	F	65	5	8	8
B1	A	2013-07-12 13:59:39	23	S	F	65	3	0	7
B1	A	2013-07-12 13:59:39	23	S	F	65	5	5	5
B1	A	2013-07-12 13:59:39	23	S	F	65	3	2	6
B1	A	2013-07-12 13:59:39	23	S	F	65	5	7	7
B1	A	2013-07-12 14:11:19	24	F	F	65	5	6	6
B1	A	2013-07-12 14:11:19	24	F	F	65	1	0	8
B1	A	2013-07-12 14:11:19	24	F	F	65	5	2	6
B1	A	2013-07-12 14:11:19	24	F	F	65	9	7	7
B1	A	2013-07-12 14:11:19	24	F	F	65	7	7	7
B1	A	2013-07-12 14:11:19	24	F	F	65	5	7	7
B1	A	2013-07-12 14:11:19	24	F	F	65	3	7	7
B1	A	2013-07-12 14:11:19	24	F	F	65	1	2	6
B1	A	2013-07-12 14:11:19	24	F	F	65	3	7	7
B1	A	2013-07-12 14:11:19	24	F	F	65	1	2	5
B1	A	2013-07-12 14:11:19	24	F	F	65	3	1	6
B1	A	2013-07-12 14:11:19	24	F	F	65	5	6	6
B1	A	2013-07-12 14:11:19	24	F	F	65	3	8	8
B1	A	2013-07-12 14:11:19	24	F	F	65	1	0	6
B1	A	2013-07-12 14:11:19	24	F	F	65	3	1	5
B1	A	2013-07-12 14:11:19	24	F	F	65	5	6	6
B1	A	2013-07-12 14:11:19	24	F	F	65	3	1	5
B1	A	2013-07-12 14:11:19	24	F	F	65	5	3	6
B1	A	2013-07-12 14:11:19	24	F	F	65	3	5	5
B1	A	2013-07-12 14:11:19	24	F	F	65	1	0	7
B1	A	2013-08-02 14:19:09	25	S	M	65	5	8	8
B1	A	2013-08-02 14:19:09	25	S	M	65	1	7	7
B1	A	2013-08-02 14:19:09	25	S	M	65	-3	0	6
B1	A	2013-08-02 14:19:09	25	S	M	65	1	0	7
B1	A	2013-08-02 14:19:09	25	S	M	65	3	0	6
B1	A	2013-08-02 14:19:09	25	S	M	65	5	6	6
B1	A	2013-08-02 14:19:09	25	S	M	65	3	7	7
B1	A	2013-08-02 14:19:09	25	S	M	65	1	5	8
B1	A	2013-08-02 14:19:09	25	S	M	65	-1	0	7
B1	A	2013-08-02 14:19:09	25	S	M	65	1	2	6
B1	A	2013-08-02 14:19:09	25	S	M	65	3	7	7
B1	A	2013-08-02 14:19:09	25	S	M	65	1	5	7
B1	A	2013-08-02 14:19:09	25	S	M	65	-1	6	6
B1	A	2013-08-02 14:19:09	25	S	M	65	-3	0	5
B1	A	2013-08-02 14:19:09	25	S	M	65	-1	1	5
B1	A	2013-08-02 14:19:09	25	S	M	65	1	2	6
B1	A	2013-08-02 14:19:09	25	S	M	65	3	0	5
B1	A	2013-08-02 14:19:09	25	S	M	65	5	7	7
B1	A	2013-08-02 14:19:09	25	S	M	65	3	6	6
B1	A	2013-08-02 14:19:09	25	S	M	65	1	0	7
B1	A	2013-08-02 14:23:27	26	F	M	65	5	7	7
B1	A	2013-08-02 14:23:27	26	F	M	65	1	2	7
B1	A	2013-08-02 14:23:27	26	F	M	65	5	3	7
B1	A	2013-08-02 14:23:27	26	F	M	65	9	6	6
B1	A	2013-08-02 14:23:27	26	F	M	65	7	5	5
B1	A	2013-08-02 14:23:27	26	F	M	65	5	8	8
B1	A	2013-08-02 14:23:27	26	F	M	65	3	0	8
B1	A	2013-08-02 14:23:27	26	F	M	65	5	8	8
B1	A	2013-08-02 14:23:27	26	F	M	65	3	0	6
B1	A	2013-08-02 14:23:27	26	F	M	65	5	8	8
B1	A	2013-08-02 14:23:27	26	F	M	65	3	7	7
B1	A	2013-08-02 14:23:27	26	F	M	65	1	0	6
B1	A	2013-08-02 14:23:27	26	F	M	65	3	8	8
B1	A	2013-08-02 14:23:27	26	F	M	65	1	0	8
B1	A	2013-08-02 14:23:27	26	F	M	65	3	6	6
B1	A	2013-08-02 14:23:27	26	F	M	65	1	0	6
B1	A	2013-08-02 14:23:27	26	F	M	65	3	1	5
B1	A	2013-08-02 14:23:27	26	F	M	65	5	0	8
B1	A	2013-08-02 14:23:27	26	F	M	65	7	0	7
B1	A	2013-08-02 14:23:27	26	F	M	65	9	6	6
B1	A	2013-08-02 14:27:58	27	S	F	65	5	6	7
B1	A	2013-08-02 14:27:58	27	S	F	65	1	7	7
B1	A	2013-08-02 14:27:58	27	S	F	65	-3	0	6
B1	A	2013-08-02 14:27:58	27	S	F	65	1	0	6
B1	A	2013-08-02 14:27:58	27	S	F	65	3	6	6
B1	A	2013-08-02 14:27:58	27	S	F	65	1	5	6
B1	A	2013-08-02 14:27:58	27	S	F	65	-1	0	6
B1	A	2013-08-02 14:27:58	27	S	F	65	1	0	7
B1	A	2013-08-02 14:27:58	27	S	F	65	3	0	7
B1	A	2013-08-02 14:27:58	27	S	F	65	5	3	7
B1	A	2013-08-02 14:27:58	27	S	F	65	7	5	5
B1	A	2013-08-02 14:27:58	27	S	F	65	5	6	6
B1	A	2013-08-02 14:27:58	27	S	F	65	3	0	8
B1	A	2013-08-02 14:27:58	27	S	F	65	5	5	5
B1	A	2013-08-02 14:27:58	27	S	F	65	3	2	7
B1	A	2013-08-02 14:27:58	27	S	F	65	5	7	7
B1	A	2013-08-02 14:27:58	27	S	F	65	3	0	7
B1	A	2013-08-02 14:27:58	27	S	F	65	5	5	5
B1	A	2013-08-02 14:27:58	27	S	F	65	3	0	5
B1	A	2013-08-02 14:27:58	27	S	F	65	5	0	6
B1	A	2013-08-02 14:32:27	28	F	F	65	5	6	6
B1	A	2013-08-02 14:32:27	28	F	F	65	1	0	5
B1	A	2013-08-02 14:32:27	28	F	F	65	5	7	7
B1	A	2013-08-02 14:32:27	28	F	F	65	1	0	6
B1	A	2013-08-02 14:32:27	28	F	F	65	3	7	7
B1	A	2013-08-02 14:32:27	28	F	F	65	1	0	6
B1	A	2013-08-02 14:32:27	28	F	F	65	3	0	6
B1	A	2013-08-02 14:32:27	28	F	F	65	5	7	7
B1	A	2013-08-02 14:32:27	28	F	F	65	3	0	5
B1	A	2013-08-02 14:32:27	28	F	F	65	5	7	7
B1	A	2013-08-02 14:32:27	28	F	F	65	3	6	6
B1	A	2013-08-02 14:32:27	28	F	F	65	1	0	5
B1	A	2013-08-02 14:32:27	28	F	F	65	3	7	7
B1	A	2013-08-02 14:32:27	28	F	F	65	1	7	7
B1	A	2013-08-02 14:32:27	28	F	F	65	-1	0	7
B1	A	2013-08-02 14:32:27	28	F	F	65	1	0	6
B1	A	2013-08-02 14:32:27	28	F	F	65	3	7	7
B1	A	2013-08-02 14:32:27	28	F	F	65	1	4	7
B1	A	2013-08-02 14:32:27	28	F	F	65	-1	0	6
B1	A	2013-08-02 14:32:27	28	F	F	65	1	2	6
B1	A	2013-08-02 14:35:45	29	F	F	65	5	7	7
B1	A	2013-08-02 14:35:45	29	F	F	65	1	7	7
B1	A	2013-08-02 14:35:45	29	F	F	65	-3	0	7
B1	A	2013-08-02 14:35:45	29	F	F	65	1	0	6
B1	A	2013-08-02 14:35:45	29	F	F	65	3	0	6
B1	A	2013-08-02 14:35:45	29	F	F	65	5	0	5
B1	A	2013-08-02 14:35:45	29	F	F	65	7	5	7
B1	A	2013-08-02 14:35:45	29	F	F	65	5	7	7
B1	A	2013-08-02 14:35:45	29	F	F	65	3	6	6
B1	A	2013-08-02 14:35:45	29	F	F	65	1	0	4
B1	A	2013-08-02 14:35:45	29	F	F	65	3	6	6
B1	A	2013-08-02 14:35:45	29	F	F	65	1	6	6
B1	A	2013-08-02 14:35:45	29	F	F	65	-1	0	7
B1	A	2013-08-02 14:35:45	29	F	F	65	1	0	6
B1	A	2013-08-02 14:35:45	29	F	F	65	3	0	8
B1	A	2013-08-02 14:35:45	29	F	F	65	5	6	6
B1	A	2013-08-02 14:35:45	29	F	F	65	3	5	5
B1	A	2013-08-02 14:35:45	29	F	F	65	1	0	8
B1	A	2013-08-02 14:35:45	29	F	F	65	3	0	7
B1	A	2013-08-02 14:35:45	29	F	F	65	5	7	7
B1	A	2013-08-02 14:39:22	30	S	F	65	5	5	5
B1	A	2013-08-02 14:39:22	30	S	F	65	1	5	5
B1	A	2013-08-02 14:39:22	30	S	F	65	-3	0	7
B1	A	2013-08-02 14:39:22	30	S	F	65	1	0	6
B1	A	2013-08-02 14:39:22	30	S	F	65	3	6	6
B1	A	2013-08-02 14:39:22	30	S	F	65	1	0	7
B1	A	2013-08-02 14:39:22	30	S	F	65	3	6	6
B1	A	2013-08-02 14:39:22	30	S	F	65	1	0	7
B1	A	2013-08-02 14:39:22	30	S	F	65	3	7	7
B1	A	2013-08-02 14:39:22	30	S	F	65	1	0	6
B1	A	2013-08-02 14:39:22	30	S	F	65	3	5	5
B1	A	2013-08-02 14:39:22	30	S	F	65	1	6	6
B1	A	2013-08-02 14:39:22	30	S	F	65	-1	0	6
B1	A	2013-08-02 14:39:22	30	S	F	65	1	8	8
B1	A	2013-08-02 14:39:22	30	S	F	65	-1	0	7
B1	A	2013-08-02 14:39:22	30	S	F	65	1	0	6
B1	A	2013-08-02 14:39:22	30	S	F	65	3	0	7
B1	A	2013-08-02 14:39:22	30	S	F	65	5	8	8
B1	A	2013-08-02 14:39:22	30	S	F	65	3	6	6
B1	A	2013-08-02 14:39:22	30	S	F	65	1	1	5
B1	A	2013-08-02 14:57:02	31	F	M	65	5	7	7
B1	A	2013-08-02 14:57:02	31	F	M	65	1	5	5
B1	A	2013-08-02 14:57:02	31	F	M	65	-3	0	6
B1	A	2013-08-02 14:57:02	31	F	M	65	1	5	5
B1	A	2013-08-02 14:57:02	31	F	M	65	-1	0	7
B1	A	2013-08-02 14:57:02	31	F	M	65	1	4	6
B1	A	2013-08-02 14:57:02	31	F	M	65	-1	0	6
B1	A	2013-08-02 14:57:02	31	F	M	65	1	8	8
B1	A	2013-08-02 14:57:02	31	F	M	65	-1	2	5
B1	A	2013-08-02 14:57:02	31	F	M	65	1	4	6
B1	A	2013-08-02 14:57:02	31	F	M	65	-1	0	6
B1	A	2013-08-02 14:57:02	31	F	M	65	1	6	6
B1	A	2013-08-02 14:57:02	31	F	M	65	-1	6	6
B1	A	2013-08-02 14:57:02	31	F	M	65	-3	0	6
B1	A	2013-08-02 14:57:02	31	F	M	65	-1	0	7
B1	A	2013-08-02 14:57:02	31	F	M	65	1	3	6
B1	A	2013-08-02 14:57:02	31	F	M	65	-1	0	6
B1	A	2013-08-02 14:57:02	31	F	M	65	1	0	6
B1	A	2013-08-02 14:57:02	31	F	M	65	3	0	7
B1	A	2013-08-02 14:57:02	31	F	M	65	5	6	6
B1	A	2013-08-02 15:03:33	32	S	M	65	5	7	7
B1	A	2013-08-02 15:03:33	32	S	M	65	1	0	6
B1	A	2013-08-02 15:03:33	32	S	M	65	5	6	6
B1	A	2013-08-02 15:03:33	32	S	M	65	1	0	7
B1	A	2013-08-02 15:03:33	32	S	M	65	3	7	7
B1	A	2013-08-02 15:03:33	32	S	M	65	1	7	7
B1	A	2013-08-02 15:03:33	32	S	M	65	-1	0	5
B1	A	2013-08-02 15:03:33	32	S	M	65	1	0	7
B1	A	2013-08-02 15:03:33	32	S	M	65	3	6	6
B1	A	2013-08-02 15:03:33	32	S	M	65	1	0	6
B1	A	2013-08-02 15:03:33	32	S	M	65	3	0	7
B1	A	2013-08-02 15:03:33	32	S	M	65	5	6	6
B1	A	2013-08-02 15:03:33	32	S	M	65	3	6	6
B1	A	2013-08-02 15:03:33	32	S	M	65	1	6	6
B1	A	2013-08-02 15:03:33	32	S	M	65	-1	0	5
B1	A	2013-08-02 15:03:33	32	S	M	65	1	5	5
B1	A	2013-08-02 15:03:33	32	S	M	65	-1	0	5
B1	A	2013-08-02 15:03:33	32	S	M	65	1	8	8
B1	A	2013-08-02 15:03:33	32	S	M	65	-1	0	6
B1	A	2013-08-02 15:03:33	32	S	M	65	1	6	6
B1	B	2013-08-16 15:22:35	33	S	M	65	5	5	5
B1	B	2013-08-16 15:22:35	33	S	M	65	1	2	7
B1	B	2013-08-16 15:22:35	33	S	M	65	5	5	5
B1	B	2013-08-16 15:22:35	33	S	M	65	1	0	6
B1	B	2013-08-16 15:22:35	33	S	M	65	3	2	6
B1	B	2013-08-16 15:22:35	33	S	M	65	5	1	7
B1	B	2013-08-16 15:22:35	33	S	M	65	7	0	6
B1	B	2013-08-16 15:22:35	33	S	M	65	9	7	7
B1	B	2013-08-16 15:22:35	33	S	M	65	7	0	6
B1	B	2013-08-16 15:22:35	33	S	M	65	9	6	6
B1	B	2013-08-16 15:22:35	33	S	M	65	7	3	6
B1	B	2013-08-16 15:22:35	33	S	M	65	5	3	5
B1	B	2013-08-16 15:22:35	33	S	M	65	3	5	6
B1	B	2013-08-16 15:22:35	33	S	M	65	1	2	6
B1	B	2013-08-16 15:22:35	33	S	M	65	3	1	6
B1	B	2013-08-16 15:22:35	33	S	M	65	5	6	6
B1	B	2013-08-16 15:22:35	33	S	M	65	3	6	8
B1	B	2013-08-16 15:22:35	33	S	M	65	1	7	7
B1	B	2013-08-16 15:22:35	33	S	M	65	-1	1	6
B1	B	2013-08-16 15:22:35	33	S	M	65	1	0	7
B1	B	2013-08-16 15:26:47	34	F	M	65	5	6	7
B1	B	2013-08-16 15:26:47	34	F	M	65	1	0	6
B1	B	2013-08-16 15:26:47	34	F	M	65	5	2	6
B1	B	2013-08-16 15:26:47	34	F	M	65	9	7	7
B1	B	2013-08-16 15:26:47	34	F	M	65	7	7	7
B1	B	2013-08-16 15:26:47	34	F	M	65	5	5	8
B1	B	2013-08-16 15:26:47	34	F	M	65	3	5	5
B1	B	2013-08-16 15:26:47	34	F	M	65	1	0	6
B1	B	2013-08-16 15:26:47	34	F	M	65	3	2	5
B1	B	2013-08-16 15:26:47	34	F	M	65	5	5	5
B1	B	2013-08-16 15:26:47	34	F	M	65	3	6	6
B1	B	2013-08-16 15:26:47	34	F	M	65	1	0	5
B1	B	2013-08-16 15:26:47	34	F	M	65	3	3	5
B1	B	2013-08-16 15:26:47	34	F	M	65	1	0	6
B1	B	2013-08-16 15:26:47	34	F	M	65	3	4	6
B1	B	2013-08-16 15:26:47	34	F	M	65	1	0	5
B1	B	2013-08-16 15:26:47	34	F	M	65	3	2	6
B1	B	2013-08-16 15:26:47	34	F	M	65	5	5	6
B1	B	2013-08-16 15:26:47	34	F	M	65	3	0	5
B1	B	2013-08-16 15:26:47	34	F	M	65	5	7	8
B1	B	2013-08-16 15:34:02	35	S	F	65	5	5	5
B1	B	2013-08-16 15:34:02	35	S	F	65	1	4	7
B1	B	2013-08-16 15:34:02	35	S	F	65	-3	0	6
B1	B	2013-08-16 15:34:02	35	S	F	65	1	2	7
B1	B	2013-08-16 15:34:02	35	S	F	65	3	0	7
B1	B	2013-08-16 15:34:02	35	S	F	65	5	0	6
B1	B	2013-08-16 15:34:02	35	S	F	65	7	4	7
B1	B	2013-08-16 15:34:02	35	S	F	65	5	5	6
B1	B	2013-08-16 15:34:02	35	S	F	65	3	1	6
B1	B	2013-08-16 15:34:02	35	S	F	65	5	4	5
B1	B	2013-08-16 15:34:02	35	S	F	65	3	4	5
B1	B	2013-08-16 15:34:02	35	S	F	65	1	0	7
B1	B	2013-08-16 15:34:02	35	S	F	65	3	5	6
B1	B	2013-08-16 15:34:02	35	S	F	65	1	2	6
B1	B	2013-08-16 15:34:02	35	S	F	65	3	4	6
B1	B	2013-08-16 15:34:02	35	S	F	65	1	1	5
B1	B	2013-08-16 15:34:02	35	S	F	65	3	0	7
B1	B	2013-08-16 15:34:02	35	S	F	65	5	6	6
B1	B	2013-08-16 15:34:02	35	S	F	65	3	2	6
B1	B	2013-08-16 15:34:02	35	S	F	65	5	5	7
B1	B	2013-08-16 15:48:45	36	F	F	65	5	6	6
B1	B	2013-08-16 15:48:45	36	F	F	65	1	0	6
B1	B	2013-08-16 15:48:45	36	F	F	65	5	7	7
B1	B	2013-08-16 15:48:45	36	F	F	65	1	2	6
B1	B	2013-08-16 15:48:45	36	F	F	65	3	6	6
B1	B	2013-08-16 15:48:45	36	F	F	65	1	0	7
B1	B	2013-08-16 15:48:45	36	F	F	65	3	7	7
B1	B	2013-08-16 15:48:45	36	F	F	65	1	0	6
B1	B	2013-08-16 15:48:45	36	F	F	65	3	6	6
B1	B	2013-08-16 15:48:45	36	F	F	65	1	0	6
B1	B	2013-08-16 15:48:45	36	F	F	65	3	2	5
B1	B	2013-08-16 15:48:45	36	F	F	65	5	5	6
B1	B	2013-08-16 15:48:45	36	F	F	65	3	5	8
B1	B	2013-08-16 15:48:45	36	F	F	65	1	0	7
B1	B	2013-08-16 15:48:45	36	F	F	65	3	3	6
B1	B	2013-08-16 15:48:45	36	F	F	65	1	0	6
B1	B	2013-08-16 15:48:45	36	F	F	65	3	0	7
B1	B	2013-08-16 15:48:45	36	F	F	65	5	4	5
B1	B	2013-08-16 15:48:45	36	F	F	65	3	4	6
B1	B	2013-08-16 15:48:45	36	F	F	65	1	0	6
B1	B	2013-08-16 15:52:38	37	F	F	65	5	7	7
B1	B	2013-08-16 15:52:38	37	F	F	65	1	1	6
B1	B	2013-08-16 15:52:38	37	F	F	65	5	1	6
B1	B	2013-08-16 15:52:38	37	F	F	65	9	7	7
B1	B	2013-08-16 15:52:38	37	F	F	65	7	4	4
B1	B	2013-08-16 15:52:38	37	F	F	65	5	2	7
B1	B	2013-08-16 15:52:38	37	F	F	65	7	3	6
B1	B	2013-08-16 15:52:38	37	F	F	65	5	2	6
B1	B	2013-08-16 15:52:38	37	F	F	65	7	6	6
B1	B	2013-08-16 15:52:38	37	F	F	65	5	5	6
B1	B	2013-08-16 15:52:38	37	F	F	65	3	7	7
B1	B	2013-08-16 15:52:38	37	F	F	65	1	6	7
B1	B	2013-08-16 15:52:38	37	F	F	65	-1	0	6
B1	B	2013-08-16 15:52:38	37	F	F	65	1	0	7
B1	B	2013-08-16 15:52:38	37	F	F	65	3	1	5
B1	B	2013-08-16 15:52:38	37	F	F	65	5	3	7
B1	B	2013-08-16 15:52:38	37	F	F	65	7	8	8
B1	B	2013-08-16 15:52:38	37	F	F	65	5	2	6
B1	B	2013-08-16 15:52:38	37	F	F	65	7	2	5
B1	B	2013-08-16 15:52:38	37	F	F	65	9	6	6
B1	B	2013-08-16 15:56:57	38	S	F	65	5	2	5
B1	B	2013-08-16 15:56:57	38	S	F	65	9	7	7
B1	B	2013-08-16 15:56:57	38	S	F	65	5	7	7
B1	B	2013-08-16 15:56:57	38	S	F	65	1	0	6
B1	B	2013-08-16 15:56:57	38	S	F	65	3	6	6
B1	B	2013-08-16 15:56:57	38	S	F	65	1	4	6
B1	B	2013-08-16 15:56:57	38	S	F	65	-1	0	6
B1	B	2013-08-16 15:56:57	38	S	F	65	1	0	6
B1	B	2013-08-16 15:56:57	38	S	F	65	3	5	7
B1	B	2013-08-16 15:56:57	38	S	F	65	1	5	6
B1	B	2013-08-16 15:56:57	38	S	F	65	-1	0	7
B1	B	2013-08-16 15:56:57	38	S	F	65	1	6	6
B1	B	2013-08-16 15:56:57	38	S	F	65	-1	0	7
B1	B	2013-08-16 15:56:57	38	S	F	65	1	1	7
B1	B	2013-08-16 15:56:57	38	S	F	65	3	0	6
B1	B	2013-08-16 15:56:57	38	S	F	65	5	0	7
B1	B	2013-08-16 15:56:57	38	S	F	65	7	2	5
B1	B	2013-08-16 15:56:57	38	S	F	65	9	6	6
B1	B	2013-08-16 15:56:57	38	S	F	65	7	4	6
B1	B	2013-08-16 15:56:57	38	S	F	65	5	7	7
B1	B	2013-08-16 16:01:58	39	F	M	65	5	6	7
B1	B	2013-08-16 16:01:58	39	F	M	65	1	5	6
B1	B	2013-08-16 16:01:58	39	F	M	65	-3	1	7
B1	B	2013-08-16 16:01:58	39	F	M	65	1	4	7
B1	B	2013-08-16 16:01:58	39	F	M	65	-1	3	6
B1	B	2013-08-16 16:01:58	39	F	M	65	-3	0	6
B1	B	2013-08-16 16:01:58	39	F	M	65	-1	1	6
B1	B	2013-08-16 16:01:58	39	F	M	65	1	0	6
B1	B	2013-08-16 16:01:58	39	F	M	65	3	6	6
B1	B	2013-08-16 16:01:58	39	F	M	65	1	2	6
B1	B	2013-08-16 16:01:58	39	F	M	65	3	7	7
B1	B	2013-08-16 16:01:58	39	F	M	65	1	2	6
B1	B	2013-08-16 16:01:58	39	F	M	65	3	5	7
B1	B	2013-08-16 16:01:58	39	F	M	65	1	5	6
B1	B	2013-08-16 16:01:58	39	F	M	65	-1	0	5
B1	B	2013-08-16 16:01:58	39	F	M	65	1	0	6
B1	B	2013-08-16 16:01:58	39	F	M	65	3	4	7
B1	B	2013-08-16 16:01:58	39	F	M	65	1	0	7
B1	B	2013-08-16 16:01:58	39	F	M	65	3	6	7
B1	B	2013-08-16 16:01:58	39	F	M	65	1	6	7
B1	B	2013-08-16 16:06:33	40	S	M	65	5	8	8
B1	B	2013-08-16 16:06:33	40	S	M	65	1	4	6
B1	B	2013-08-16 16:06:33	40	S	M	65	-3	2	6
B1	B	2013-08-16 16:06:33	40	S	M	65	1	2	5
B1	B	2013-08-16 16:06:33	40	S	M	65	3	4	6
B1	B	2013-08-16 16:06:33	40	S	M	65	1	6	7
B1	B	2013-08-16 16:06:33	40	S	M	65	-1	0	6
B1	B	2013-08-16 16:06:33	40	S	M	65	1	6	7
B1	B	2013-08-16 16:06:33	40	S	M	65	-1	0	7
B1	B	2013-08-16 16:06:33	40	S	M	65	1	0	7
B1	B	2013-08-16 16:06:33	40	S	M	65	3	4	7
B1	B	2013-08-16 16:06:33	40	S	M	65	1	0	6
B1	B	2013-08-16 16:06:33	40	S	M	65	3	3	6
B1	B	2013-08-16 16:06:33	40	S	M	65	1	3	7
B1	B	2013-08-16 16:06:33	40	S	M	65	3	3	7
B1	B	2013-08-16 16:06:33	40	S	M	65	5	2	5
B1	B	2013-08-16 16:06:33	40	S	M	65	7	8	8
B1	B	2013-08-16 16:06:33	40	S	M	65	5	6	8
B1	B	2013-08-16 16:06:33	40	S	M	65	3	0	7
B1	B	2013-08-16 16:06:33	40	S	M	65	5	6	6
B1	C	2013-09-06 14:48:35	41	S	M	65	5	3	6
B1	C	2013-09-06 14:48:35	41	S	M	65	1	4	8
B1	C	2013-09-06 14:48:35	41	S	M	65	-3	0	6
B1	C	2013-09-06 14:48:35	41	S	M	65	1	5	6
B1	C	2013-09-06 14:48:35	41	S	M	65	-1	6	6
B1	C	2013-09-06 14:48:35	41	S	M	65	-3	3	6
B1	C	2013-09-06 14:48:35	41	S	M	65	-5	0	6
B1	C	2013-09-06 14:48:35	41	S	M	65	-3	4	5
B1	C	2013-09-06 14:48:35	41	S	M	65	-5	0	8
B1	C	2013-09-06 14:48:35	41	S	M	65	-3	0	6
B1	C	2013-09-06 14:48:35	41	S	M	65	-1	0	6
B1	C	2013-09-06 14:48:35	41	S	M	65	1	0	7
B1	C	2013-09-06 14:48:35	41	S	M	65	3	6	6
B1	C	2013-09-06 14:48:35	41	S	M	65	1	0	5
B1	C	2013-09-06 14:48:35	41	S	M	65	3	3	6
B1	C	2013-09-06 14:48:35	41	S	M	65	1	0	5
B1	C	2013-09-06 14:48:35	41	S	M	65	3	8	8
B1	C	2013-09-06 14:48:35	41	S	M	65	1	3	7
B1	C	2013-09-06 14:48:35	41	S	M	65	3	4	5
B1	C	2013-09-06 14:48:35	41	S	M	65	1	3	5
B1	C	2013-09-06 14:53:58	42	F	M	65	5	5	7
B1	C	2013-09-06 14:53:58	42	F	M	65	1	0	8
B1	C	2013-09-06 14:53:58	42	F	M	65	5	5	5
B1	C	2013-09-06 14:53:58	42	F	M	65	1	0	6
B1	C	2013-09-06 14:53:58	42	F	M	65	3	8	8
B1	C	2013-09-06 14:53:58	42	F	M	65	1	2	5
B1	C	2013-09-06 14:53:58	42	F	M	65	3	3	6
B1	C	2013-09-06 14:53:58	42	F	M	65	1	3	7
B1	C	2013-09-06 14:53:58	42	F	M	65	3	6	6
B1	C	2013-09-06 14:53:58	42	F	M	65	1	2	5
B1	C	2013-09-06 14:53:58	42	F	M	65	3	0	7
B1	C	2013-09-06 14:53:58	42	F	M	65	5	7	8
B1	C	2013-09-06 14:53:58	42	F	M	65	3	9	9
B1	C	2013-09-06 14:53:58	42	F	M	65	1	2	6
B1	C	2013-09-06 14:53:58	42	F	M	65	3	5	7
B1	C	2013-09-06 14:53:58	42	F	M	65	1	0	6
B1	C	2013-09-06 14:53:58	42	F	M	65	3	1	6
B1	C	2013-09-06 14:53:58	42	F	M	65	5	3	5
B1	C	2013-09-06 14:53:58	42	F	M	65	3	5	5
B1	C	2013-09-06 14:53:58	42	F	M	65	1	3	7
B1	C	2013-09-06 14:58:33	43	S	F	65	5	4	6
B1	C	2013-09-06 14:58:33	43	S	F	65	1	0	6
B1	C	2013-09-06 14:58:33	43	S	F	65	5	7	7
B1	C	2013-09-06 14:58:33	43	S	F	65	1	0	7
B1	C	2013-09-06 14:58:33	43	S	F	65	3	0	6
B1	C	2013-09-06 14:58:33	43	S	F	65	5	2	6
B1	C	2013-09-06 14:58:33	43	S	F	65	7	8	8
B1	C	2013-09-06 14:58:33	43	S	F	65	5	0	7
B1	C	2013-09-06 14:58:33	43	S	F	65	7	7	7
B1	C	2013-09-06 14:58:33	43	S	F	65	5	8	8
B1	C	2013-09-06 14:58:33	43	S	F	65	3	2	4
B1	C	2013-09-06 14:58:33	43	S	F	65	1	0	7
B1	C	2013-09-06 14:58:33	43	S	F	65	3	6	6
B1	C	2013-09-06 14:58:33	43	S	F	65	1	0	6
B1	C	2013-09-06 14:58:33	43	S	F	65	3	0	6
B1	C	2013-09-06 14:58:33	43	S	F	65	5	8	8
B1	C	2013-09-06 14:58:33	43	S	F	65	3	5	6
B1	C	2013-09-06 14:58:33	43	S	F	65	1	1	6
B1	C	2013-09-06 14:58:33	43	S	F	65	3	5	9
B1	C	2013-09-06 14:58:33	43	S	F	65	1	5	7
B1	C	2013-09-06 15:04:05	44	F	F	65	5	5	5
B1	C	2013-09-06 15:04:05	44	F	F	65	1	0	6
B1	C	2013-09-06 15:04:05	44	F	F	65	5	0	6
B1	C	2013-09-06 15:04:05	44	F	F	65	9	7	7
B1	C	2013-09-06 15:04:05	44	F	F	65	7	5	5
B1	C	2013-09-06 15:04:05	44	F	F	65	5	6	6
B1	C	2013-09-06 15:04:05	44	F	F	65	3	0	6
B1	C	2013-09-06 15:04:05	44	F	F	65	5	5	5
B1	C	2013-09-06 15:04:05	44	F	F	65	3	2	5
B1	C	2013-09-06 15:04:05	44	F	F	65	5	6	6
B1	C	2013-09-06 15:04:05	44	F	F	65	3	0	7
B1	C	2013-09-06 15:04:05	44	F	F	65	5	4	6
B1	C	2013-09-06 15:04:05	44	F	F	65	3	0	6
B1	C	2013-09-06 15:04:05	44	F	F	65	5	7	7
B1	C	2013-09-06 15:04:05	44	F	F	65	3	0	8
B1	C	2013-09-06 15:04:05	44	F	F	65	5	6	6
B1	C	2013-09-06 15:04:05	44	F	F	65	3	0	6
B1	C	2013-09-06 15:04:05	44	F	F	65	5	0	5
B1	C	2013-09-06 15:04:05	44	F	F	65	7	2	7
B1	C	2013-09-06 15:04:05	44	F	F	65	9	8	8
B1	C	2013-09-06 15:08:01	45	F	F	65	5	6	6
B1	C	2013-09-06 15:08:01	45	F	F	65	1	0	8
B1	C	2013-09-06 15:08:01	45	F	F	65	5	0	6
B1	C	2013-09-06 15:08:01	45	F	F	65	9	6	6
B1	C	2013-09-06 15:08:01	45	F	F	65	7	6	8
B1	C	2013-09-06 15:08:01	45	F	F	65	5	4	7
B1	C	2013-09-06 15:08:01	45	F	F	65	3	1	6
B1	C	2013-09-06 15:08:01	45	F	F	65	5	7	7
B1	C	2013-09-06 15:08:01	45	F	F	65	3	2	6
B1	C	2013-09-06 15:08:01	45	F	F	65	5	8	8
B1	C	2013-09-06 15:08:01	45	F	F	65	3	7	7
B1	C	2013-09-06 15:08:01	45	F	F	65	1	0	7
B1	C	2013-09-06 15:08:01	45	F	F	65	3	0	6
B1	C	2013-09-06 15:08:01	45	F	F	65	5	6	6
B1	C	2013-09-06 15:08:01	45	F	F	65	3	5	6
B1	C	2013-09-06 15:08:01	45	F	F	65	1	7	7
B1	C	2013-09-06 15:08:01	45	F	F	65	-1	2	5
B1	C	2013-09-06 15:08:01	45	F	F	65	1	0	7
B1	C	2013-09-06 15:08:01	45	F	F	65	3	0	6
B1	C	2013-09-06 15:08:01	45	F	F	65	5	0	7
B1	C	2013-09-06 15:11:57	46	S	F	65	5	3	5
B1	C	2013-09-06 15:11:57	46	S	F	65	1	0	6
B1	C	2013-09-06 15:11:57	46	S	F	65	5	5	5
B1	C	2013-09-06 15:11:57	46	S	F	65	1	0	6
B1	C	2013-09-06 15:11:57	46	S	F	65	3	2	6
B1	C	2013-09-06 15:11:57	46	S	F	65	5	2	5
B1	C	2013-09-06 15:11:57	46	S	F	65	7	8	8
B1	C	2013-09-06 15:11:57	46	S	F	65	5	6	6
B1	C	2013-09-06 15:11:57	46	S	F	65	3	1	7
B1	C	2013-09-06 15:11:57	46	S	F	65	5	0	7
B1	C	2013-09-06 15:11:57	46	S	F	65	7	7	7
B1	C	2013-09-06 15:11:57	46	S	F	65	5	6	6
B1	C	2013-09-06 15:11:57	46	S	F	65	3	5	6
B1	C	2013-09-06 15:11:57	46	S	F	65	1	0	6
B1	C	2013-09-06 15:11:57	46	S	F	65	3	5	7
B1	C	2013-09-06 15:11:57	46	S	F	65	1	0	6
B1	C	2013-09-06 15:11:57	46	S	F	65	3	2	6
B1	C	2013-09-06 15:11:57	46	S	F	65	5	6	6
B1	C	2013-09-06 15:11:57	46	S	F	65	3	6	6
B1	C	2013-09-06 15:11:57	46	S	F	65	1	0	6
B1	C	2013-09-06 15:16:58	47	F	M	65	5	0	7
B1	C	2013-09-06 15:16:58	47	F	M	65	9	7	7
B1	C	2013-09-06 15:16:58	47	F	M	65	5	3	6
B1	C	2013-09-06 15:16:58	47	F	M	65	1	0	6
B1	C	2013-09-06 15:16:58	47	F	M	65	3	5	5
B1	C	2013-09-06 15:16:58	47	F	M	65	1	0	5
B1	C	2013-09-06 15:16:58	47	F	M	65	3	7	7
B1	C	2013-09-06 15:16:58	47	F	M	65	1	5	6
B1	C	2013-09-06 15:16:58	47	F	M	65	-1	0	6
B1	C	2013-09-06 15:16:58	47	F	M	65	1	0	4
B1	C	2013-09-06 15:16:58	47	F	M	65	3	2	6
B1	C	2013-09-06 15:16:58	47	F	M	65	5	5	5
B1	C	2013-09-06 15:16:58	47	F	M	65	3	5	7
B1	C	2013-09-06 15:16:58	47	F	M	65	1	2	5
B1	C	2013-09-06 15:16:58	47	F	M	65	3	0	7
B1	C	2013-09-06 15:16:58	47	F	M	65	5	6	6
B1	C	2013-09-06 15:16:58	47	F	M	65	3	4	5
B1	C	2013-09-06 15:16:58	47	F	M	65	1	1	6
B1	C	2013-09-06 15:16:58	47	F	M	65	3	6	6
B1	C	2013-09-06 15:16:58	47	F	M	65	1	0	7
B1	C	2013-09-06 15:21:42	48	S	M	65	5	7	7
B1	C	2013-09-06 15:21:42	48	S	M	65	1	0	6
B1	C	2013-09-06 15:21:42	48	S	M	65	5	7	7
B1	C	2013-09-06 15:21:42	48	S	M	65	1	5	6
B1	C	2013-09-06 15:21:42	48	S	M	65	-1	3	7
B1	C	2013-09-06 15:21:42	48	S	M	65	1	0	6
B1	C	2013-09-06 15:21:42	48	S	M	65	3	3	6
B1	C	2013-09-06 15:21:42	48	S	M	65	1	5	6
B1	C	2013-09-06 15:21:42	48	S	M	65	-1	0	6
B1	C	2013-09-06 15:21:42	48	S	M	65	1	7	7
B1	C	2013-09-06 15:21:42	48	S	M	65	-1	2	7
B1	C	2013-09-06 15:21:42	48	S	M	65	1	1	8
B1	C	2013-09-06 15:21:42	48	S	M	65	3	8	8
B1	C	2013-09-06 15:21:42	48	S	M	65	1	1	6
B1	C	2013-09-06 15:21:42	48	S	M	65	3	2	9
B1	C	2013-09-06 15:21:42	48	S	M	65	5	6	6
B1	C	2013-09-06 15:21:42	48	S	M	65	3	0	7
B1	C	2013-09-06 15:21:42	48	S	M	65	5	6	6
B1	C	2013-09-06 15:21:42	48	S	M	65	3	0	6
B1	C	2013-09-06 15:21:42	48	S	M	65	5	6	6
B2	C	2013-06-20 11:44:55	57	S	M	65	5	7	7
B2	C	2013-06-20 11:44:55	57	S	M	65	1	5	5
B2	C	2013-06-20 11:44:55	57	S	M	65	-3	0	7
B2	C	2013-06-20 11:44:55	57	S	M	65	1	7	7
B2	C	2013-06-20 11:44:55	57	S	M	65	-1	6	6
B2	C	2013-06-20 11:44:55	57	S	M	65	-3	0	6
B2	C	2013-06-20 11:44:55	57	S	M	65	-1	6	6
B2	C	2013-06-20 11:44:55	57	S	M	65	-3	0	6
B2	C	2013-06-20 11:44:55	57	S	M	65	-1	0	6
B2	C	2013-06-20 11:44:55	57	S	M	65	1	8	8
B2	C	2013-06-20 11:44:55	57	S	M	65	-1	0	7
B2	C	2013-06-20 11:44:55	57	S	M	65	1	8	8
B2	C	2013-06-20 11:44:55	57	S	M	65	-1	7	8
B2	C	2013-06-20 11:44:55	57	S	M	65	-3	1	6
B2	C	2013-06-20 11:44:55	57	S	M	65	-1	7	7
B2	C	2013-06-20 11:44:55	57	S	M	65	-3	0	6
B2	C	2013-06-20 11:44:55	57	S	M	65	-1	5	7
B2	C	2013-06-20 11:44:55	57	S	M	65	-3	0	5
B2	C	2013-06-20 11:44:55	57	S	M	65	-1	0	7
B2	C	2013-06-20 11:44:55	57	S	M	65	1	3	7
B2	C	2013-06-20 11:49:36	58	F	M	65	5	6	6
B2	C	2013-06-20 11:49:36	58	F	M	65	1	0	5
B2	C	2013-06-20 11:49:36	58	F	M	65	5	7	7
B2	C	2013-06-20 11:49:36	58	F	M	65	1	0	4
B2	C	2013-06-20 11:49:36	58	F	M	65	3	7	7
B2	C	2013-06-20 11:49:36	58	F	M	65	1	0	6
B2	C	2013-06-20 11:49:36	58	F	M	65	3	5	5
B2	C	2013-06-20 11:49:36	58	F	M	65	1	2	8
B2	C	2013-06-20 11:49:36	58	F	M	65	3	7	7
B2	C	2013-06-20 11:49:36	58	F	M	65	1	0	5
B2	C	2013-06-20 11:49:36	58	F	M	65	3	0	7
B2	C	2013-06-20 11:49:36	58	F	M	65	5	5	5
B2	C	2013-06-20 11:49:36	58	F	M	65	3	7	7
B2	C	2013-06-20 11:49:36	58	F	M	65	1	0	7
B2	C	2013-06-20 11:49:36	58	F	M	65	3	0	5
B2	C	2013-06-20 11:49:36	58	F	M	65	5	5	5
B2	C	2013-06-20 11:49:36	58	F	M	65	3	0	7
B2	C	2013-06-20 11:49:36	58	F	M	65	5	5	6
B2	C	2013-06-20 11:49:36	58	F	M	65	3	6	6
B2	C	2013-06-20 11:49:36	58	F	M	65	1	0	5
B2	C	2013-06-20 11:53:41	59	S	F	65	5	6	6
B2	C	2013-06-20 11:53:41	59	S	F	65	1	0	5
B2	C	2013-06-20 11:53:41	59	S	F	65	5	6	6
B2	C	2013-06-20 11:53:41	59	S	F	65	1	2	6
B2	C	2013-06-20 11:53:41	59	S	F	65	3	6	6
B2	C	2013-06-20 11:53:41	59	S	F	65	1	1	5
B2	C	2013-06-20 11:53:41	59	S	F	65	3	4	6
B2	C	2013-06-20 11:53:41	59	S	F	65	1	0	7
B2	C	2013-06-20 11:53:41	59	S	F	65	3	2	7
B2	C	2013-06-20 11:53:41	59	S	F	65	5	6	6
B2	C	2013-06-20 11:53:41	59	S	F	65	3	4	5
B2	C	2013-06-20 11:53:41	59	S	F	65	1	6	6
B2	C	2013-06-20 11:53:41	59	S	F	65	-1	0	7
B2	C	2013-06-20 11:53:41	59	S	F	65	1	0	6
B2	C	2013-06-20 11:53:41	59	S	F	65	3	7	7
B2	C	2013-06-20 11:53:41	59	S	F	65	1	0	6
B2	C	2013-06-20 11:53:41	59	S	F	65	3	7	7
B2	C	2013-06-20 11:53:41	59	S	F	65	1	0	6
B2	C	2013-06-20 11:53:41	59	S	F	65	3	5	5
B2	C	2013-06-20 11:53:41	59	S	F	65	1	0	6
B2	C	2013-06-20 11:57:38	60	F	F	65	5	6	6
B2	C	2013-06-20 11:57:38	60	F	F	65	1	0	6
B2	C	2013-06-20 11:57:38	60	F	F	65	5	5	6
B2	C	2013-06-20 11:57:38	60	F	F	65	1	3	7
B2	C	2013-06-20 11:57:38	60	F	F	65	3	5	5
B2	C	2013-06-20 11:57:38	60	F	F	65	1	2	7
B2	C	2013-06-20 11:57:38	60	F	F	65	3	1	5
B2	C	2013-06-20 11:57:38	60	F	F	65	5	2	6
B2	C	2013-06-20 11:57:38	60	F	F	65	7	5	6
B2	C	2013-06-20 11:57:38	60	F	F	65	5	7	7
B2	C	2013-06-20 11:57:38	60	F	F	65	3	0	7
B2	C	2013-06-20 11:57:38	60	F	F	65	5	6	6
B2	C	2013-06-20 11:57:38	60	F	F	65	3	0	7
B2	C	2013-06-20 11:57:38	60	F	F	65	5	7	7
B2	C	2013-06-20 11:57:38	60	F	F	65	3	5	8
B2	C	2013-06-20 11:57:38	60	F	F	65	1	3	7
B2	C	2013-06-20 11:57:38	60	F	F	65	3	0	6
B2	C	2013-06-20 11:57:38	60	F	F	65	5	2	7
B2	C	2013-06-20 11:57:38	60	F	F	65	7	6	6
B2	C	2013-06-20 11:57:38	60	F	F	65	5	5	5
B2	C	2013-06-20 12:00:32	61	F	F	65	5	4	6
B2	C	2013-06-20 12:00:32	61	F	F	65	1	0	8
B2	C	2013-06-20 12:00:32	61	F	F	65	5	7	7
B2	C	2013-06-20 12:00:32	61	F	F	65	1	5	5
B2	C	2013-06-20 12:00:32	61	F	F	65	-1	0	6
B2	C	2013-06-20 12:00:32	61	F	F	65	1	0	6
B2	C	2013-06-20 12:00:32	61	F	F	65	3	5	6
B2	C	2013-06-20 12:00:32	61	F	F	65	1	7	7
B2	C	2013-06-20 12:00:32	61	F	F	65	-1	0	6
B2	C	2013-06-20 12:00:32	61	F	F	65	1	0	6
B2	C	2013-06-20 12:00:32	61	F	F	65	3	2	8
B2	C	2013-06-20 12:00:32	61	F	F	65	5	1	7
B2	C	2013-06-20 12:00:32	61	F	F	65	7	6	6
B2	C	2013-06-20 12:00:32	61	F	F	65	5	4	7
B2	C	2013-06-20 12:00:32	61	F	F	65	3	0	6
B2	C	2013-06-20 12:00:32	61	F	F	65	5	5	7
B2	C	2013-06-20 12:00:32	61	F	F	65	3	5	7
B2	C	2013-06-20 12:00:32	61	F	F	65	1	0	8
B2	C	2013-06-20 12:00:32	61	F	F	65	3	2	6
B2	C	2013-06-20 12:00:32	61	F	F	65	5	5	5
B2	C	2013-06-20 12:03:29	62	S	F	65	5	7	7
B2	C	2013-06-20 12:03:29	62	S	F	65	1	1	7
B2	C	2013-06-20 12:03:29	62	S	F	65	5	2	6
B2	C	2013-06-20 12:03:29	62	S	F	65	9	6	6
B2	C	2013-06-20 12:03:29	62	S	F	65	7	7	7
B2	C	2013-06-20 12:03:29	62	S	F	65	5	0	7
B2	C	2013-06-20 12:03:29	62	S	F	65	7	6	6
B2	C	2013-06-20 12:03:29	62	S	F	65	5	6	6
B2	C	2013-06-20 12:03:29	62	S	F	65	3	7	7
B2	C	2013-06-20 12:03:29	62	S	F	65	1	7	7
B2	C	2013-06-20 12:03:29	62	S	F	65	-1	4	6
B2	C	2013-06-20 12:03:29	62	S	F	65	-3	0	6
B2	C	2013-06-20 12:03:29	62	S	F	65	-1	0	7
B2	C	2013-06-20 12:03:29	62	S	F	65	1	4	6
B2	C	2013-06-20 12:03:29	62	S	F	65	-1	0	7
B2	C	2013-06-20 12:03:29	62	S	F	65	1	7	7
B2	C	2013-06-20 12:03:29	62	S	F	65	-1	6	6
B2	C	2013-06-20 12:03:29	62	S	F	65	-3	0	5
B2	C	2013-06-20 12:03:29	62	S	F	65	-1	0	6
B2	C	2013-06-20 12:03:29	62	S	F	65	1	4	7
B2	C	2013-06-20 12:06:47	63	F	M	65	5	6	6
B2	C	2013-06-20 12:06:47	63	F	M	65	1	0	7
B2	C	2013-06-20 12:06:47	63	F	M	65	5	5	5
B2	C	2013-06-20 12:06:47	63	F	M	65	1	0	8
B2	C	2013-06-20 12:06:47	63	F	M	65	3	2	7
B2	C	2013-06-20 12:06:47	63	F	M	65	5	5	8
B2	C	2013-06-20 12:06:47	63	F	M	65	3	6	6
B2	C	2013-06-20 12:06:47	63	F	M	65	1	0	7
B2	C	2013-06-20 12:06:47	63	F	M	65	3	8	8
B2	C	2013-06-20 12:06:47	63	F	M	65	1	0	6
B2	C	2013-06-20 12:06:47	63	F	M	65	3	4	7
B2	C	2013-06-20 12:06:47	63	F	M	65	1	4	7
B2	C	2013-06-20 12:06:47	63	F	M	65	-1	2	6
B2	C	2013-06-20 12:06:47	63	F	M	65	1	0	7
B2	C	2013-06-20 12:06:47	63	F	M	65	3	2	5
B2	C	2013-06-20 12:06:47	63	F	M	65	5	0	6
B2	C	2013-06-20 12:06:47	63	F	M	65	7	7	7
B2	C	2013-06-20 12:06:47	63	F	M	65	5	6	6
B2	C	2013-06-20 12:06:47	63	F	M	65	3	4	7
B2	C	2013-06-20 12:06:47	63	F	M	65	1	7	7
B2	C	2013-06-20 12:10:25	64	S	M	65	5	8	8
B2	C	2013-06-20 12:10:25	64	S	M	65	1	6	6
B2	C	2013-06-20 12:10:25	64	S	M	65	-3	0	5
B2	C	2013-06-20 12:10:25	64	S	M	65	1	8	8
B2	C	2013-06-20 12:10:25	64	S	M	65	-1	8	8
B2	C	2013-06-20 12:10:25	64	S	M	65	-3	0	6
B2	C	2013-06-20 12:10:25	64	S	M	65	-1	6	6
B2	C	2013-06-20 12:10:25	64	S	M	65	-3	0	6
B2	C	2013-06-20 12:10:25	64	S	M	65	-1	0	6
B2	C	2013-06-20 12:10:25	64	S	M	65	1	8	8
B2	C	2013-06-20 12:10:25	64	S	M	65	-1	2	7
B2	C	2013-06-20 12:10:25	64	S	M	65	1	0	7
B2	C	2013-06-20 12:10:25	64	S	M	65	3	1	5
B2	C	2013-06-20 12:10:25	64	S	M	65	5	5	6
B2	C	2013-06-20 12:10:25	64	S	M	65	3	5	5
B2	C	2013-06-20 12:10:25	64	S	M	65	1	3	5
B2	C	2013-06-20 12:10:25	64	S	M	65	-1	6	7
B2	C	2013-06-20 12:10:25	64	S	M	65	-3	0	6
B2	C	2013-06-20 12:10:25	64	S	M	65	-1	3	7
B2	C	2013-06-20 12:10:25	64	S	M	65	1	6	6
B2	A	2013-07-30 11:21:49	65	S	M	65	5	6	6
B2	A	2013-07-30 11:21:49	65	S	M	65	1	0	6
B2	A	2013-07-30 11:21:49	65	S	M	65	5	7	7
B2	A	2013-07-30 11:21:49	65	S	M	65	1	0	7
B2	A	2013-07-30 11:21:49	65	S	M	65	3	7	7
B2	A	2013-07-30 11:21:49	65	S	M	65	1	2	6
B2	A	2013-07-30 11:21:49	65	S	M	65	3	0	6
B2	A	2013-07-30 11:21:49	65	S	M	65	5	6	6
B2	A	2013-07-30 11:21:49	65	S	M	65	3	8	8
B2	A	2013-07-30 11:21:49	65	S	M	65	1	7	7
B2	A	2013-07-30 11:21:49	65	S	M	65	-1	1	6
B2	A	2013-07-30 11:21:49	65	S	M	65	1	3	6
B2	A	2013-07-30 11:21:49	65	S	M	65	-1	0	6
B2	A	2013-07-30 11:21:49	65	S	M	65	1	1	7
B2	A	2013-07-30 11:21:49	65	S	M	65	3	0	8
B2	A	2013-07-30 11:21:49	65	S	M	65	5	6	6
B2	A	2013-07-30 11:21:49	65	S	M	65	3	4	7
B2	A	2013-07-30 11:21:49	65	S	M	65	1	0	7
B2	A	2013-07-30 11:21:49	65	S	M	65	3	0	6
B2	A	2013-07-30 11:21:49	65	S	M	65	5	6	6
B2	A	2013-07-30 11:25:13	66	F	M	65	5	6	6
B2	A	2013-07-30 11:25:13	66	F	M	65	1	0	6
B2	A	2013-07-30 11:25:13	66	F	M	65	5	6	6
B2	A	2013-07-30 11:25:13	66	F	M	65	1	0	5
B2	A	2013-07-30 11:25:13	66	F	M	65	3	5	5
B2	A	2013-07-30 11:25:13	66	F	M	65	1	0	7
B2	A	2013-07-30 11:25:13	66	F	M	65	3	7	7
B2	A	2013-07-30 11:25:13	66	F	M	65	1	1	6
B2	A	2013-07-30 11:25:13	66	F	M	65	3	1	6
B2	A	2013-07-30 11:25:13	66	F	M	65	5	6	6
B2	A	2013-07-30 11:25:13	66	F	M	65	3	4	6
B2	A	2013-07-30 11:25:13	66	F	M	65	1	6	6
B2	A	2013-07-30 11:25:13	66	F	M	65	-1	0	8
B2	A	2013-07-30 11:25:13	66	F	M	65	1	7	7
B2	A	2013-07-30 11:25:13	66	F	M	65	-1	0	7
B2	A	2013-07-30 11:25:13	66	F	M	65	1	7	7
B2	A	2013-07-30 11:25:13	66	F	M	65	-1	1	6
B2	A	2013-07-30 11:25:13	66	F	M	65	1	2	7
B2	A	2013-07-30 11:25:13	66	F	M	65	3	4	7
B2	A	2013-07-30 11:25:13	66	F	M	65	1	4	6
B2	A	2013-07-30 11:28:58	67	S	F	65	5	1	7
B2	A	2013-07-30 11:28:58	67	S	F	65	9	7	7
B2	A	2013-07-30 11:28:58	67	S	F	65	5	0	6
B2	A	2013-07-30 11:28:58	67	S	F	65	9	6	7
B2	A	2013-07-30 11:28:58	67	S	F	65	7	5	5
B2	A	2013-07-30 11:28:58	67	S	F	65	5	2	7
B2	A	2013-07-30 11:28:58	67	S	F	65	7	6	6
B2	A	2013-07-30 11:28:58	67	S	F	65	5	7	7
B2	A	2013-07-30 11:28:58	67	S	F	65	3	0	7
B2	A	2013-07-30 11:28:58	67	S	F	65	5	5	5
B2	A	2013-07-30 11:28:58	67	S	F	65	3	0	6
B2	A	2013-07-30 11:28:58	67	S	F	65	5	0	7
B2	A	2013-07-30 11:28:58	67	S	F	65	7	0	7
B2	A	2013-07-30 11:28:58	67	S	F	65	9	7	7
B2	A	2013-07-30 11:28:58	67	S	F	65	7	7	7
B2	A	2013-07-30 11:28:58	67	S	F	65	5	5	5
B2	A	2013-07-30 11:28:58	67	S	F	65	3	0	7
B2	A	2013-07-30 11:28:58	67	S	F	65	5	7	7
B2	A	2013-07-30 11:28:58	67	S	F	65	3	0	6
B2	A	2013-07-30 11:28:58	67	S	F	65	5	6	6
B2	A	2013-07-30 11:32:24	68	F	F	65	5	0	5
B2	A	2013-07-30 11:32:24	68	F	F	65	9	7	7
B2	A	2013-07-30 11:32:24	68	F	F	65	5	7	7
B2	A	2013-07-30 11:32:24	68	F	F	65	1	0	7
B2	A	2013-07-30 11:32:24	68	F	F	65	3	6	6
B2	A	2013-07-30 11:32:24	68	F	F	65	1	6	6
B2	A	2013-07-30 11:32:24	68	F	F	65	-1	0	6
B2	A	2013-07-30 11:32:24	68	F	F	65	1	0	7
B2	A	2013-07-30 11:32:24	68	F	F	65	3	0	5
B2	A	2013-07-30 11:32:24	68	F	F	65	5	5	5
B2	A	2013-07-30 11:32:24	68	F	F	65	3	0	7
B2	A	2013-07-30 11:32:24	68	F	F	65	5	6	6
B2	A	2013-07-30 11:32:24	68	F	F	65	3	3	7
B2	A	2013-07-30 11:32:24	68	F	F	65	5	0	6
B2	A	2013-07-30 11:32:24	68	F	F	65	7	7	7
B2	A	2013-07-30 11:32:24	68	F	F	65	5	0	6
B2	A	2013-07-30 11:32:24	68	F	F	65	7	6	6
B2	A	2013-07-30 11:32:24	68	F	F	65	5	5	5
B2	A	2013-07-30 11:32:24	68	F	F	65	3	5	5
B2	A	2013-07-30 11:32:24	68	F	F	65	1	0	6
B2	A	2013-07-30 11:35:05	69	F	F	65	5	7	7
B2	A	2013-07-30 11:35:05	69	F	F	65	1	0	5
B2	A	2013-07-30 11:35:05	69	F	F	65	5	7	7
B2	A	2013-07-30 11:35:05	69	F	F	65	1	7	7
B2	A	2013-07-30 11:35:05	69	F	F	65	-1	0	6
B2	A	2013-07-30 11:35:05	69	F	F	65	1	6	6
B2	A	2013-07-30 11:35:05	69	F	F	65	-1	0	9
B2	A	2013-07-30 11:35:05	69	F	F	65	1	0	6
B2	A	2013-07-30 11:35:05	69	F	F	65	3	7	7
B2	A	2013-07-30 11:35:05	69	F	F	65	1	6	6
B2	A	2013-07-30 11:35:05	69	F	F	65	-1	0	7
B2	A	2013-07-30 11:35:05	69	F	F	65	1	0	6
B2	A	2013-07-30 11:35:05	69	F	F	65	3	5	5
B2	A	2013-07-30 11:35:05	69	F	F	65	1	0	6
B2	A	2013-07-30 11:35:05	69	F	F	65	3	0	6
B2	A	2013-07-30 11:35:05	69	F	F	65	5	6	6
B2	A	2013-07-30 11:35:05	69	F	F	65	3	0	6
B2	A	2013-07-30 11:35:05	69	F	F	65	5	6	6
B2	A	2013-07-30 11:35:05	69	F	F	65	3	0	7
B2	A	2013-07-30 11:35:05	69	F	F	65	5	0	6
B2	A	2013-07-30 11:37:59	70	S	F	65	5	0	7
B2	A	2013-07-30 11:37:59	70	S	F	65	9	7	7
B2	A	2013-07-30 11:37:59	70	S	F	65	5	8	8
B2	A	2013-07-30 11:37:59	70	S	F	65	1	6	6
B2	A	2013-07-30 11:37:59	70	S	F	65	-1	0	6
B2	A	2013-07-30 11:37:59	70	S	F	65	1	0	8
B2	A	2013-07-30 11:37:59	70	S	F	65	3	6	6
B2	A	2013-07-30 11:37:59	70	S	F	65	1	0	6
B2	A	2013-07-30 11:37:59	70	S	F	65	3	8	8
B2	A	2013-07-30 11:37:59	70	S	F	65	1	0	7
B2	A	2013-07-30 11:37:59	70	S	F	65	3	0	7
B2	A	2013-07-30 11:37:59	70	S	F	65	5	0	6
B2	A	2013-07-30 11:37:59	70	S	F	65	7	0	8
B2	A	2013-07-30 11:37:59	70	S	F	65	9	6	6
B2	A	2013-07-30 11:37:59	70	S	F	65	7	8	8
B2	A	2013-07-30 11:37:59	70	S	F	65	5	0	6
B2	A	2013-07-30 11:37:59	70	S	F	65	7	0	7
B2	A	2013-07-30 11:37:59	70	S	F	65	9	5	5
B2	A	2013-07-30 11:37:59	70	S	F	65	7	6	6
B2	A	2013-07-30 11:37:59	70	S	F	65	5	6	6
B2	A	2013-07-30 11:41:09	71	F	M	65	5	5	5
B2	A	2013-07-30 11:41:09	71	F	M	65	1	0	5
B2	A	2013-07-30 11:41:09	71	F	M	65	5	7	7
B2	A	2013-07-30 11:41:09	71	F	M	65	1	0	7
B2	A	2013-07-30 11:41:09	71	F	M	65	3	6	6
B2	A	2013-07-30 11:41:09	71	F	M	65	1	0	6
B2	A	2013-07-30 11:41:09	71	F	M	65	3	0	4
B2	A	2013-07-30 11:41:09	71	F	M	65	5	0	5
B2	A	2013-07-30 11:41:09	71	F	M	65	7	7	7
B2	A	2013-07-30 11:41:09	71	F	M	65	5	8	8
B2	A	2013-07-30 11:41:09	71	F	M	65	3	8	8
B2	A	2013-07-30 11:41:09	71	F	M	65	1	8	8
B2	A	2013-07-30 11:41:09	71	F	M	65	-1	0	7
B2	A	2013-07-30 11:41:09	71	F	M	65	1	0	7
B2	A	2013-07-30 11:41:09	71	F	M	65	3	7	7
B2	A	2013-07-30 11:41:09	71	F	M	65	1	0	7
B2	A	2013-07-30 11:41:09	71	F	M	65	3	5	5
B2	A	2013-07-30 11:41:09	71	F	M	65	1	6	6
B2	A	2013-07-30 11:41:09	71	F	M	65	-1	6	6
B2	A	2013-07-30 11:41:09	71	F	M	65	-3	6	6
B2	A	2013-07-30 11:44:12	72	S	M	65	5	0	7
B2	A	2013-07-30 11:44:12	72	S	M	65	9	8	8
B2	A	2013-07-30 11:44:12	72	S	M	65	5	2	7
B2	A	2013-07-30 11:44:12	72	S	M	65	9	6	6
B2	A	2013-07-30 11:44:12	72	S	M	65	7	0	5
B2	A	2013-07-30 11:44:12	72	S	M	65	9	7	7
B2	A	2013-07-30 11:44:12	72	S	M	65	7	8	8
B2	A	2013-07-30 11:44:12	72	S	M	65	5	4	6
B2	A	2013-07-30 11:44:12	72	S	M	65	3	0	7
B2	A	2013-07-30 11:44:12	72	S	M	65	5	3	6
B2	A	2013-07-30 11:44:12	72	S	M	65	3	5	7
B2	A	2013-07-30 11:44:12	72	S	M	65	1	0	6
B2	A	2013-07-30 11:44:12	72	S	M	65	3	5	5
B2	A	2013-07-30 11:44:12	72	S	M	65	1	0	6
B2	A	2013-07-30 11:44:12	72	S	M	65	3	6	7
B2	A	2013-07-30 11:44:12	72	S	M	65	1	5	6
B2	A	2013-07-30 11:44:12	72	S	M	65	-1	0	6
B2	A	2013-07-30 11:44:12	72	S	M	65	1	7	7
B2	A	2013-07-30 11:44:12	72	S	M	65	-1	3	7
B2	A	2013-07-30 11:44:12	72	S	M	65	1	1	6
B2	B	2013-09-13 11:20:57	73	S	M	65	5	6	6
B2	B	2013-09-13 11:20:57	73	S	M	65	1	0	6
B2	B	2013-09-13 11:20:57	73	S	M	65	5	5	7
B2	B	2013-09-13 11:20:57	73	S	M	65	1	4	5
B2	B	2013-09-13 11:20:57	73	S	M	65	-1	6	6
B2	B	2013-09-13 11:20:57	73	S	M	65	-3	0	7
B2	B	2013-09-13 11:20:57	73	S	M	65	-1	0	5
B2	B	2013-09-13 11:20:57	73	S	M	65	1	4	7
B2	B	2013-09-13 11:20:57	73	S	M	65	-1	6	6
B2	B	2013-09-13 11:20:57	73	S	M	65	-3	7	7
B2	B	2013-09-13 11:20:57	73	S	M	65	-5	0	6
B2	B	2013-09-13 11:20:57	73	S	M	65	-3	2	7
B2	B	2013-09-13 11:20:57	73	S	M	65	-1	4	7
B2	B	2013-09-13 11:20:57	73	S	M	65	-3	4	7
B2	B	2013-09-13 11:20:57	73	S	M	65	-5	1	6
B2	B	2013-09-13 11:20:57	73	S	M	65	-3	0	6
B2	B	2013-09-13 11:20:57	73	S	M	65	-1	6	6
B2	B	2013-09-13 11:20:57	73	S	M	65	-3	2	6
B2	B	2013-09-13 11:20:57	73	S	M	65	-1	0	7
B2	B	2013-09-13 11:20:57	73	S	M	65	1	6	6
B2	B	2013-09-13 11:24:32	74	F	M	65	5	5	7
B2	B	2013-09-13 11:24:32	74	F	M	65	1	5	8
B2	B	2013-09-13 11:24:32	74	F	M	65	-3	0	5
B2	B	2013-09-13 11:24:32	74	F	M	65	1	6	6
B2	B	2013-09-13 11:24:32	74	F	M	65	-1	0	6
B2	B	2013-09-13 11:24:32	74	F	M	65	1	0	5
B2	B	2013-09-13 11:24:32	74	F	M	65	3	3	6
B2	B	2013-09-13 11:24:32	74	F	M	65	1	3	6
B2	B	2013-09-13 11:24:32	74	F	M	65	-1	0	6
B2	B	2013-09-13 11:24:32	74	F	M	65	1	0	4
B2	B	2013-09-13 11:24:32	74	F	M	65	3	6	6
B2	B	2013-09-13 11:24:32	74	F	M	65	1	0	6
B2	B	2013-09-13 11:24:32	74	F	M	65	3	5	6
B2	B	2013-09-13 11:24:32	74	F	M	65	1	0	6
B2	B	2013-09-13 11:24:32	74	F	M	65	3	7	7
B2	B	2013-09-13 11:24:32	74	F	M	65	1	8	8
B2	B	2013-09-13 11:24:32	74	F	M	65	-1	0	6
B2	B	2013-09-13 11:24:32	74	F	M	65	1	3	7
B2	B	2013-09-13 11:24:32	74	F	M	65	3	6	6
B2	B	2013-09-13 11:24:32	74	F	M	65	1	0	8
B2	B	2013-09-13 11:28:30	75	S	F	65	5	5	5
B2	B	2013-09-13 11:28:30	75	S	F	65	1	1	8
B2	B	2013-09-13 11:28:30	75	S	F	65	5	6	6
B2	B	2013-09-13 11:28:30	75	S	F	65	1	7	7
B2	B	2013-09-13 11:28:30	75	S	F	65	-1	7	7
B2	B	2013-09-13 11:28:30	75	S	F	65	-3	3	6
B2	B	2013-09-13 11:28:30	75	S	F	65	-5	0	6
B2	B	2013-09-13 11:28:30	75	S	F	65	-3	7	7
B2	B	2013-09-13 11:28:30	75	S	F	65	-5	0	7
B2	B	2013-09-13 11:28:30	75	S	F	65	-3	0	6
B2	B	2013-09-13 11:28:30	75	S	F	65	-1	0	8
B2	B	2013-09-13 11:28:30	75	S	F	65	1	7	7
B2	B	2013-09-13 11:28:30	75	S	F	65	-1	1	6
B2	B	2013-09-13 11:28:30	75	S	F	65	1	7	7
B2	B	2013-09-13 11:28:30	75	S	F	65	-1	4	5
B2	B	2013-09-13 11:28:30	75	S	F	65	-3	4	7
B2	B	2013-09-13 11:28:30	75	S	F	65	-5	0	8
B2	B	2013-09-13 11:28:30	75	S	F	65	-3	1	6
B2	B	2013-09-13 11:28:30	75	S	F	65	-1	7	7
B2	B	2013-09-13 11:28:30	75	S	F	65	-3	4	6
B2	B	2013-09-13 11:32:30	76	F	F	65	5	0	6
B2	B	2013-09-13 11:32:30	76	F	F	65	9	5	6
B2	B	2013-09-13 11:32:30	76	F	F	65	5	0	6
B2	B	2013-09-13 11:32:30	76	F	F	65	9	7	7
B2	B	2013-09-13 11:32:30	76	F	F	65	7	6	6
B2	B	2013-09-13 11:32:30	76	F	F	65	5	2	6
B2	B	2013-09-13 11:32:30	76	F	F	65	7	6	6
B2	B	2013-09-13 11:32:30	76	F	F	65	5	0	7
B2	B	2013-09-13 11:32:30	76	F	F	65	7	6	6
B2	B	2013-09-13 11:32:30	76	F	F	65	5	6	8
B2	B	2013-09-13 11:32:30	76	F	F	65	3	1	6
B2	B	2013-09-13 11:32:30	76	F	F	65	5	0	6
B2	B	2013-09-13 11:32:30	76	F	F	65	7	3	5
B2	B	2013-09-13 11:32:30	76	F	F	65	5	5	5
B2	B	2013-09-13 11:32:30	76	F	F	65	3	4	7
B2	B	2013-09-13 11:32:30	76	F	F	65	1	1	8
B2	B	2013-09-13 11:32:30	76	F	F	65	3	2	5
B2	B	2013-09-13 11:32:30	76	F	F	65	5	6	6
B2	B	2013-09-13 11:32:30	76	F	F	65	3	0	6
B2	B	2013-09-13 11:32:30	76	F	F	65	5	3	6
B2	B	2013-09-13 11:35:47	77	F	F	65	5	4	7
B2	B	2013-09-13 11:35:47	77	F	F	65	1	0	6
B2	B	2013-09-13 11:35:47	77	F	F	65	5	8	8
B2	B	2013-09-13 11:35:47	77	F	F	65	1	0	5
B2	B	2013-09-13 11:35:47	77	F	F	65	3	6	7
B2	B	2013-09-13 11:35:47	77	F	F	65	1	7	7
B2	B	2013-09-13 11:35:47	77	F	F	65	-1	0	6
B2	B	2013-09-13 11:35:47	77	F	F	65	1	0	6
B2	B	2013-09-13 11:35:47	77	F	F	65	3	2	7
B2	B	2013-09-13 11:35:47	77	F	F	65	5	0	6
B2	B	2013-09-13 11:35:47	77	F	F	65	7	6	6
B2	B	2013-09-13 11:35:47	77	F	F	65	5	7	7
B2	B	2013-09-13 11:35:47	77	F	F	65	3	7	7
B2	B	2013-09-13 11:35:47	77	F	F	65	1	0	7
B2	B	2013-09-13 11:35:47	77	F	F	65	3	0	7
B2	B	2013-09-13 11:35:47	77	F	F	65	5	7	7
B2	B	2013-09-13 11:35:47	77	F	F	65	3	0	6
B2	B	2013-09-13 11:35:47	77	F	F	65	5	8	8
B2	B	2013-09-13 11:35:47	77	F	F	65	3	2	6
B2	B	2013-09-13 11:35:47	77	F	F	65	5	1	6
B2	B	2013-09-13 11:38:35	78	S	F	65	5	6	6
B2	B	2013-09-13 11:38:35	78	S	F	65	1	4	6
B2	B	2013-09-13 11:38:35	78	S	F	65	-3	7	7
B2	B	2013-09-13 11:38:35	78	S	F	65	-7	0	7
B2	B	2013-09-13 11:38:35	78	S	F	65	-5	0	7
B2	B	2013-09-13 11:38:35	78	S	F	65	-3	0	6
B2	B	2013-09-13 11:38:35	78	S	F	65	-1	0	7
B2	B	2013-09-13 11:38:35	78	S	F	65	1	5	5
B2	B	2013-09-13 11:38:35	78	S	F	65	-1	6	6
B2	B	2013-09-13 11:38:35	78	S	F	65	-3	0	7
B2	B	2013-09-13 11:38:35	78	S	F	65	-1	0	7
B2	B	2013-09-13 11:38:35	78	S	F	65	1	4	6
B2	B	2013-09-13 11:38:35	78	S	F	65	-1	0	7
B2	B	2013-09-13 11:38:35	78	S	F	65	1	7	7
B2	B	2013-09-13 11:38:35	78	S	F	65	-1	3	7
B2	B	2013-09-13 11:38:35	78	S	F	65	1	6	6
B2	B	2013-09-13 11:38:35	78	S	F	65	-1	0	8
B2	B	2013-09-13 11:38:35	78	S	F	65	1	7	7
B2	B	2013-09-13 11:38:35	78	S	F	65	-1	7	7
B2	B	2013-09-13 11:38:35	78	S	F	65	-3	0	5
B2	B	2013-09-13 11:41:27	79	F	M	65	5	0	7
B2	B	2013-09-13 11:41:27	79	F	M	65	9	0	6
B2	B	2013-09-13 11:41:27	79	F	M	65	13	6	6
B2	B	2013-09-13 11:41:27	79	F	M	65	9	0	6
B2	B	2013-09-13 11:41:27	79	F	M	65	11	8	8
B2	B	2013-09-13 11:41:27	79	F	M	65	9	7	7
B2	B	2013-09-13 11:41:27	79	F	M	65	7	7	7
B2	B	2013-09-13 11:41:27	79	F	M	65	5	0	7
B2	B	2013-09-13 11:41:27	79	F	M	65	7	4	7
B2	B	2013-09-13 11:41:27	79	F	M	65	5	7	7
B2	B	2013-09-13 11:41:27	79	F	M	65	3	0	6
B2	B	2013-09-13 11:41:27	79	F	M	65	5	7	7
B2	B	2013-09-13 11:41:27	79	F	M	65	3	7	7
B2	B	2013-09-13 11:41:27	79	F	M	65	1	0	7
B2	B	2013-09-13 11:41:27	79	F	M	65	3	5	5
B2	B	2013-09-13 11:41:27	79	F	M	65	1	7	7
B2	B	2013-09-13 11:41:27	79	F	M	65	-1	0	7
B2	B	2013-09-13 11:41:27	79	F	M	65	1	0	6
B2	B	2013-09-13 11:41:27	79	F	M	65	3	0	6
B2	B	2013-09-13 11:41:27	79	F	M	65	5	3	6
B2	B	2013-09-13 11:44:31	80	S	M	65	5	6	6
B2	B	2013-09-13 11:44:31	80	S	M	65	1	3	6
B2	B	2013-09-13 11:44:31	80	S	M	65	-3	7	7
B2	B	2013-09-13 11:44:31	80	S	M	65	-7	0	6
B2	B	2013-09-13 11:44:31	80	S	M	65	-5	0	6
B2	B	2013-09-13 11:44:31	80	S	M	65	-3	0	6
B2	B	2013-09-13 11:44:31	80	S	M	65	-1	0	5
B2	B	2013-09-13 11:44:31	80	S	M	65	1	8	8
B2	B	2013-09-13 11:44:31	80	S	M	65	-1	7	7
B2	B	2013-09-13 11:44:31	80	S	M	65	-3	0	6
B2	B	2013-09-13 11:44:31	80	S	M	65	-1	0	7
B2	B	2013-09-13 11:44:31	80	S	M	65	1	0	6
B2	B	2013-09-13 11:44:31	80	S	M	65	3	6	6
B2	B	2013-09-13 11:44:31	80	S	M	65	1	4	6
B2	B	2013-09-13 11:44:31	80	S	M	65	-1	0	6
B2	B	2013-09-13 11:44:31	80	S	M	65	1	7	7
B2	B	2013-09-13 11:44:31	80	S	M	65	-1	0	6
B2	B	2013-09-13 11:44:31	80	S	M	65	1	7	7
B2	B	2013-09-13 11:44:31	80	S	M	65	-1	5	5
B2	B	2013-09-13 11:44:31	80	S	M	65	-3	5	5
B2	B	2013-09-27 12:08:11	81	F	F	65	5	5	5
B2	B	2013-09-27 12:08:11	81	F	F	65	1	0	5
B2	B	2013-09-27 12:08:11	81	F	F	65	5	0	6
B2	B	2013-09-27 12:08:11	81	F	F	65	9	2	6
B2	B	2013-09-27 12:08:11	81	F	F	65	11	6	6
B2	B	2013-09-27 12:08:11	81	F	F	65	9	7	7
B2	B	2013-09-27 12:08:11	81	F	F	65	7	7	7
B2	B	2013-09-27 12:08:11	81	F	F	65	5	6	6
B2	B	2013-09-27 12:08:11	81	F	F	65	3	5	8
B2	B	2013-09-27 12:08:11	81	F	F	65	1	0	5
B2	B	2013-09-27 12:08:11	81	F	F	65	3	0	6
B2	B	2013-09-27 12:08:11	81	F	F	65	5	2	6
B2	B	2013-09-27 12:08:11	81	F	F	65	7	6	6
B2	B	2013-09-27 12:08:11	81	F	F	65	5	1	6
B2	B	2013-09-27 12:08:11	81	F	F	65	7	5	5
B2	B	2013-09-27 12:08:11	81	F	F	65	5	5	5
B2	B	2013-09-27 12:08:11	81	F	F	65	3	0	7
B2	B	2013-09-27 12:08:11	81	F	F	65	5	5	5
B2	B	2013-09-27 12:08:11	81	F	F	65	3	7	7
B2	B	2013-09-27 12:08:11	81	F	F	65	1	0	7
B2	B	2013-09-27 12:11:27	82	S	F	65	5	7	7
B2	B	2013-09-27 12:11:27	82	S	F	65	1	0	6
B2	B	2013-09-27 12:11:27	82	S	F	65	5	6	6
B2	B	2013-09-27 12:11:27	82	S	F	65	1	0	4
B2	B	2013-09-27 12:11:27	82	S	F	65	3	0	5
B2	B	2013-09-27 12:11:27	82	S	F	65	5	0	5
B2	B	2013-09-27 12:11:27	82	S	F	65	7	5	5
B2	B	2013-09-27 12:11:27	82	S	F	65	5	0	7
B2	B	2013-09-27 12:11:27	82	S	F	65	7	0	7
B2	B	2013-09-27 12:11:27	82	S	F	65	9	5	5
B2	B	2013-09-27 12:11:27	82	S	F	65	7	7	7
B2	B	2013-09-27 12:11:27	82	S	F	65	5	6	6
B2	B	2013-09-27 12:11:27	82	S	F	65	3	0	6
B2	B	2013-09-27 12:11:27	82	S	F	65	5	0	6
B2	B	2013-09-27 12:11:27	82	S	F	65	7	7	7
B2	B	2013-09-27 12:11:27	82	S	F	65	5	5	5
B2	B	2013-09-27 12:11:27	82	S	F	65	3	0	7
B2	B	2013-09-27 12:11:27	82	S	F	65	5	8	8
B2	B	2013-09-27 12:11:27	82	S	F	65	3	7	7
B2	B	2013-09-27 12:11:27	82	S	F	65	1	0	6
B2	B	2013-09-27 12:17:43	83	F	M	65	5	6	6
B2	B	2013-09-27 12:17:43	83	F	M	65	1	7	7
B2	B	2013-09-27 12:17:43	83	F	M	65	-3	0	8
B2	B	2013-09-27 12:17:43	83	F	M	65	1	0	7
B2	B	2013-09-27 12:17:43	83	F	M	65	3	5	5
B2	B	2013-09-27 12:17:43	83	F	M	65	1	0	6
B2	B	2013-09-27 12:17:43	83	F	M	65	3	7	7
B2	B	2013-09-27 12:17:43	83	F	M	65	1	7	7
B2	B	2013-09-27 12:17:43	83	F	M	65	-1	0	7
B2	B	2013-09-27 12:17:43	83	F	M	65	1	0	7
B2	B	2013-09-27 12:17:43	83	F	M	65	3	5	5
B2	B	2013-09-27 12:17:43	83	F	M	65	1	0	7
B2	B	2013-09-27 12:17:43	83	F	M	65	3	5	6
B2	B	2013-09-27 12:17:43	83	F	M	65	1	4	8
B2	B	2013-09-27 12:17:43	83	F	M	65	-1	7	7
B2	B	2013-09-27 12:17:43	83	F	M	65	-3	2	6
B2	B	2013-09-27 12:17:43	83	F	M	65	-1	2	6
B2	B	2013-09-27 12:17:43	83	F	M	65	1	0	8
B2	B	2013-09-27 12:17:43	83	F	M	65	3	3	6
B2	B	2013-09-27 12:17:43	83	F	M	65	1	1	6
B2	B	2013-09-27 12:23:10	84	S	M	65	5	6	6
B2	B	2013-09-27 12:23:10	84	S	M	65	1	0	7
B2	B	2013-09-27 12:23:10	84	S	M	65	5	6	6
B2	B	2013-09-27 12:23:10	84	S	M	65	1	0	6
B2	B	2013-09-27 12:23:10	84	S	M	65	3	6	6
B2	B	2013-09-27 12:23:10	84	S	M	65	1	7	7
B2	B	2013-09-27 12:23:10	84	S	M	65	-1	0	7
B2	B	2013-09-27 12:23:10	84	S	M	65	1	0	8
B2	B	2013-09-27 12:23:10	84	S	M	65	3	0	5
B2	B	2013-09-27 12:23:10	84	S	M	65	5	6	6
B2	B	2013-09-27 12:23:10	84	S	M	65	3	8	8
B2	B	2013-09-27 12:23:10	84	S	M	65	1	0	6
B2	B	2013-09-27 12:23:10	84	S	M	65	3	7	7
B2	B	2013-09-27 12:23:10	84	S	M	65	1	6	6
B2	B	2013-09-27 12:23:10	84	S	M	65	-1	3	6
B2	B	2013-09-27 12:23:10	84	S	M	65	-3	0	6
B2	B	2013-09-27 12:23:10	84	S	M	65	-1	0	6
B2	B	2013-09-27 12:23:10	84	S	M	65	1	0	5
B2	B	2013-09-27 12:23:10	84	S	M	65	3	6	6
B2	B	2013-09-27 12:23:10	84	S	M	65	1	0	5
B2	B	2013-09-27 12:26:11	85	S	M	65	5	7	7
B2	B	2013-09-27 12:26:11	85	S	M	65	1	0	6
B2	B	2013-09-27 12:26:11	85	S	M	65	5	6	6
B2	B	2013-09-27 12:26:11	85	S	M	65	1	0	7
B2	B	2013-09-27 12:26:11	85	S	M	65	3	0	5
B2	B	2013-09-27 12:26:11	85	S	M	65	5	5	5
B2	B	2013-09-27 12:26:11	85	S	M	65	3	0	6
B2	B	2013-09-27 12:26:11	85	S	M	65	5	0	7
B2	B	2013-09-27 12:26:11	85	S	M	65	7	7	7
B2	B	2013-09-27 12:26:11	85	S	M	65	5	0	7
B2	B	2013-09-27 12:26:11	85	S	M	65	7	6	6
B2	B	2013-09-27 12:26:11	85	S	M	65	5	3	6
B2	B	2013-09-27 12:26:11	85	S	M	65	3	6	6
B2	B	2013-09-27 12:26:11	85	S	M	65	1	0	7
B2	B	2013-09-27 12:26:11	85	S	M	65	3	6	7
B2	B	2013-09-27 12:26:11	85	S	M	65	1	0	5
B2	B	2013-09-27 12:26:11	85	S	M	65	3	5	6
B2	B	2013-09-27 12:26:11	85	S	M	65	1	0	7
B2	B	2013-09-27 12:26:11	85	S	M	65	3	0	7
B2	B	2013-09-27 12:26:11	85	S	M	65	5	5	7
B2	B	2013-09-27 12:30:23	86	F	M	65	5	0	4
B2	B	2013-09-27 12:30:23	86	F	M	65	9	5	5
B2	B	2013-09-27 12:30:23	86	F	M	65	5	7	7
B2	B	2013-09-27 12:30:23	86	F	M	65	1	0	7
B2	B	2013-09-27 12:30:23	86	F	M	65	3	6	6
B2	B	2013-09-27 12:30:23	86	F	M	65	1	6	6
B2	B	2013-09-27 12:30:23	86	F	M	65	-1	0	7
B2	B	2013-09-27 12:30:23	86	F	M	65	1	0	5
B2	B	2013-09-27 12:30:23	86	F	M	65	3	0	7
B2	B	2013-09-27 12:30:23	86	F	M	65	5	0	7
B2	B	2013-09-27 12:30:23	86	F	M	65	7	6	6
B2	B	2013-09-27 12:30:23	86	F	M	65	5	0	6
B2	B	2013-09-27 12:30:23	86	F	M	65	7	7	7
B2	B	2013-09-27 12:30:23	86	F	M	65	5	6	6
B2	B	2013-09-27 12:30:23	86	F	M	65	3	5	5
B2	B	2013-09-27 12:30:23	86	F	M	65	1	0	7
B2	B	2013-09-27 12:30:23	86	F	M	65	3	7	7
B2	B	2013-09-27 12:30:23	86	F	M	65	1	0	7
B2	B	2013-09-27 12:30:23	86	F	M	65	3	5	5
B2	B	2013-09-27 12:30:23	86	F	M	65	1	7	7
B2	B	2013-09-27 12:33:23	87	S	F	65	5	0	6
B2	B	2013-09-27 12:33:23	87	S	F	65	9	0	6
B2	B	2013-09-27 12:33:23	87	S	F	65	13	6	6
B2	B	2013-09-27 12:33:23	87	S	F	65	9	6	6
B2	B	2013-09-27 12:33:23	87	S	F	65	7	7	7
B2	B	2013-09-27 12:33:23	87	S	F	65	5	6	6
B2	B	2013-09-27 12:33:23	87	S	F	65	3	0	7
B2	B	2013-09-27 12:33:23	87	S	F	65	5	7	7
B2	B	2013-09-27 12:33:23	87	S	F	65	3	0	6
B2	B	2013-09-27 12:33:23	87	S	F	65	5	4	6
B2	B	2013-09-27 12:33:23	87	S	F	65	3	0	7
B2	B	2013-09-27 12:33:23	87	S	F	65	5	0	8
B2	B	2013-09-27 12:33:23	87	S	F	65	7	0	7
B2	B	2013-09-27 12:33:23	87	S	F	65	9	6	6
B2	B	2013-09-27 12:33:23	87	S	F	65	7	5	5
B2	B	2013-09-27 12:33:23	87	S	F	65	5	5	5
B2	B	2013-09-27 12:33:23	87	S	F	65	3	0	7
B2	B	2013-09-27 12:33:23	87	S	F	65	5	7	7
B2	B	2013-09-27 12:33:23	87	S	F	65	3	0	6
B2	B	2013-09-27 12:33:23	87	S	F	65	5	7	7
B2	B	2013-09-27 12:36:14	88	F	F	65	5	7	7
B2	B	2013-09-27 12:36:14	88	F	F	65	1	0	5
B2	B	2013-09-27 12:36:14	88	F	F	65	5	0	6
B2	B	2013-09-27 12:36:14	88	F	F	65	9	6	6
B2	B	2013-09-27 12:36:14	88	F	F	65	7	5	5
B2	B	2013-09-27 12:36:14	88	F	F	65	5	0	6
B2	B	2013-09-27 12:36:14	88	F	F	65	7	0	6
B2	B	2013-09-27 12:36:14	88	F	F	65	9	5	5
B2	B	2013-09-27 12:36:14	88	F	F	65	7	7	7
B2	B	2013-09-27 12:36:14	88	F	F	65	5	0	6
B2	B	2013-09-27 12:36:14	88	F	F	65	7	7	7
B2	B	2013-09-27 12:36:14	88	F	F	65	5	6	6
B2	B	2013-09-27 12:36:14	88	F	F	65	3	0	6
B2	B	2013-09-27 12:36:14	88	F	F	65	5	7	7
B2	B	2013-09-27 12:36:14	88	F	F	65	3	5	5
B2	B	2013-09-27 12:36:14	88	F	F	65	1	0	7
B2	B	2013-09-27 12:36:14	88	F	F	65	3	8	8
B2	B	2013-09-27 12:36:14	88	F	F	65	1	0	6
B2	B	2013-09-27 12:36:14	88	F	F	65	3	0	7
B2	B	2013-09-27 12:36:14	88	F	F	65	5	7	7
B2	A	2013-10-10 12:16:32	89	F	F	65	5	0	6
B2	A	2013-10-10 12:16:32	89	F	F	65	9	8	8
B2	A	2013-10-10 12:16:32	89	F	F	65	5	4	6
B2	A	2013-10-10 12:16:32	89	F	F	65	1	0	7
B2	A	2013-10-10 12:16:32	89	F	F	65	3	0	8
B2	A	2013-10-10 12:16:32	89	F	F	65	5	5	6
B2	A	2013-10-10 12:16:32	89	F	F	65	3	7	8
B2	A	2013-10-10 12:16:32	89	F	F	65	1	0	6
B2	A	2013-10-10 12:16:32	89	F	F	65	3	3	7
B2	A	2013-10-10 12:16:32	89	F	F	65	5	6	6
B2	A	2013-10-10 12:16:32	89	F	F	65	3	5	5
B2	A	2013-10-10 12:16:32	89	F	F	65	1	0	5
B2	A	2013-10-10 12:16:32	89	F	F	65	3	4	6
B2	A	2013-10-10 12:16:32	89	F	F	65	1	2	6
B2	A	2013-10-10 12:16:32	89	F	F	65	3	5	7
B2	A	2013-10-10 12:16:32	89	F	F	65	1	2	7
B2	A	2013-10-10 12:16:32	89	F	F	65	3	2	7
B2	A	2013-10-10 12:16:32	89	F	F	65	5	5	5
B2	A	2013-10-10 12:16:32	89	F	F	65	3	4	5
B2	A	2013-10-10 12:16:32	89	F	F	65	1	0	5
B2	A	2013-10-10 12:19:52	90	S	F	65	5	0	7
B2	A	2013-10-10 12:19:52	90	S	F	65	9	6	6
B2	A	2013-10-10 12:19:52	90	S	F	65	5	0	7
B2	A	2013-10-10 12:19:52	90	S	F	65	9	0	6
B2	A	2013-10-10 12:19:52	90	S	F	65	11	7	7
B2	A	2013-10-10 12:19:52	90	S	F	65	9	6	6
B2	A	2013-10-10 12:19:52	90	S	F	65	7	6	6
B2	A	2013-10-10 12:19:52	90	S	F	65	5	9	9
B2	A	2013-10-10 12:19:52	90	S	F	65	3	7	7
B2	A	2013-10-10 12:19:52	90	S	F	65	1	0	8
B2	A	2013-10-10 12:19:52	90	S	F	65	3	0	7
B2	A	2013-10-10 12:19:52	90	S	F	65	5	6	6
B2	A	2013-10-10 12:19:52	90	S	F	65	3	0	6
B2	A	2013-10-10 12:19:52	90	S	F	65	5	6	6
B2	A	2013-10-10 12:19:52	90	S	F	65	3	6	6
B2	A	2013-10-10 12:19:52	90	S	F	65	1	0	6
B2	A	2013-10-10 12:19:52	90	S	F	65	3	0	6
B2	A	2013-10-10 12:19:52	90	S	F	65	5	6	6
B2	A	2013-10-10 12:19:52	90	S	F	65	3	0	6
B2	A	2013-10-10 12:19:52	90	S	F	65	5	6	6
B2	A	2013-10-10 12:23:33	91	F	M	65	5	5	5
B2	A	2013-10-10 12:23:33	91	F	M	65	1	4	6
B2	A	2013-10-10 12:23:33	91	F	M	65	-3	0	6
B2	A	2013-10-10 12:23:33	91	F	M	65	1	4	5
B2	A	2013-10-10 12:23:33	91	F	M	65	-1	0	6
B2	A	2013-10-10 12:23:33	91	F	M	65	1	0	6
B2	A	2013-10-10 12:23:33	91	F	M	65	3	7	7
B2	A	2013-10-10 12:23:33	91	F	M	65	1	2	6
B2	A	2013-10-10 12:23:33	91	F	M	65	3	2	6
B2	A	2013-10-10 12:23:33	91	F	M	65	5	4	7
B2	A	2013-10-10 12:23:33	91	F	M	65	3	6	6
B2	A	2013-10-10 12:23:33	91	F	M	65	1	0	5
B2	A	2013-10-10 12:23:33	91	F	M	65	3	3	6
B2	A	2013-10-10 12:23:33	91	F	M	65	1	0	5
B2	A	2013-10-10 12:23:33	91	F	M	65	3	3	6
B2	A	2013-10-10 12:23:33	91	F	M	65	1	4	8
B2	A	2013-10-10 12:23:33	91	F	M	65	-1	1	7
B2	A	2013-10-10 12:23:33	91	F	M	65	1	4	6
B2	A	2013-10-10 12:23:33	91	F	M	65	-1	0	6
B2	A	2013-10-10 12:23:33	91	F	M	65	1	3	6
B2	A	2013-10-10 12:26:48	92	S	M	65	5	5	5
B2	A	2013-10-10 12:26:48	92	S	M	65	1	0	6
B2	A	2013-10-10 12:26:48	92	S	M	65	5	7	7
B2	A	2013-10-10 12:26:48	92	S	M	65	1	0	7
B2	A	2013-10-10 12:26:48	92	S	M	65	3	6	6
B2	A	2013-10-10 12:26:48	92	S	M	65	1	0	6
B2	A	2013-10-10 12:26:48	92	S	M	65	3	0	5
B2	A	2013-10-10 12:26:48	92	S	M	65	5	5	5
B2	A	2013-10-10 12:26:48	92	S	M	65	3	0	6
B2	A	2013-10-10 12:26:48	92	S	M	65	5	6	6
B2	A	2013-10-10 12:26:48	92	S	M	65	3	5	6
B2	A	2013-10-10 12:26:48	92	S	M	65	1	0	5
B2	A	2013-10-10 12:26:48	92	S	M	65	3	0	5
B2	A	2013-10-10 12:26:48	92	S	M	65	5	0	6
B2	A	2013-10-10 12:26:48	92	S	M	65	7	7	7
B2	A	2013-10-10 12:26:48	92	S	M	65	5	6	7
B2	A	2013-10-10 12:26:48	92	S	M	65	3	0	6
B2	A	2013-10-10 12:26:48	92	S	M	65	5	6	6
B2	A	2013-10-10 12:26:48	92	S	M	65	3	0	7
B2	A	2013-10-10 12:26:48	92	S	M	65	5	0	6
B2	A	2013-10-10 12:29:30	93	S	M	65	5	0	7
B2	A	2013-10-10 12:29:30	93	S	M	65	9	6	6
B2	A	2013-10-10 12:29:30	93	S	M	65	5	0	6
B2	A	2013-10-10 12:29:30	93	S	M	65	9	4	6
B2	A	2013-10-10 12:29:30	93	S	M	65	7	5	5
B2	A	2013-10-10 12:29:30	93	S	M	65	5	6	6
B2	A	2013-10-10 12:29:30	93	S	M	65	3	4	5
B2	A	2013-10-10 12:29:30	93	S	M	65	1	0	6
B2	A	2013-10-10 12:29:30	93	S	M	65	3	0	5
B2	A	2013-10-10 12:29:30	93	S	M	65	5	0	4
B2	A	2013-10-10 12:29:30	93	S	M	65	7	6	6
B2	A	2013-10-10 12:29:30	93	S	M	65	5	0	6
B2	A	2013-10-10 12:29:30	93	S	M	65	7	7	7
B2	A	2013-10-10 12:29:30	93	S	M	65	5	6	6
B2	A	2013-10-10 12:29:30	93	S	M	65	3	7	7
B2	A	2013-10-10 12:29:30	93	S	M	65	1	2	8
B2	A	2013-10-10 12:29:30	93	S	M	65	3	5	6
B2	A	2013-10-10 12:29:30	93	S	M	65	1	8	8
B2	A	2013-10-10 12:29:30	93	S	M	65	-1	0	6
B2	A	2013-10-10 12:29:30	93	S	M	65	1	0	7
B2	A	2013-10-10 12:32:16	94	F	M	65	5	6	6
B2	A	2013-10-10 12:32:16	94	F	M	65	1	0	6
B2	A	2013-10-10 12:32:16	94	F	M	65	5	6	6
B2	A	2013-10-10 12:32:16	94	F	M	65	1	0	6
B2	A	2013-10-10 12:32:16	94	F	M	65	3	7	7
B2	A	2013-10-10 12:32:16	94	F	M	65	1	5	5
B2	A	2013-10-10 12:32:16	94	F	M	65	-1	0	7
B2	A	2013-10-10 12:32:16	94	F	M	65	1	0	6
B2	A	2013-10-10 12:32:16	94	F	M	65	3	0	6
B2	A	2013-10-10 12:32:16	94	F	M	65	5	5	5
B2	A	2013-10-10 12:32:16	94	F	M	65	3	6	6
B2	A	2013-10-10 12:32:16	94	F	M	65	1	0	7
B2	A	2013-10-10 12:32:16	94	F	M	65	3	0	7
B2	A	2013-10-10 12:32:16	94	F	M	65	5	7	7
B2	A	2013-10-10 12:32:16	94	F	M	65	3	0	5
B2	A	2013-10-10 12:32:16	94	F	M	65	5	7	7
B2	A	2013-10-10 12:32:16	94	F	M	65	3	6	6
B2	A	2013-10-10 12:32:16	94	F	M	65	1	0	7
B2	A	2013-10-10 12:32:16	94	F	M	65	3	0	7
B2	A	2013-10-10 12:32:16	94	F	M	65	5	6	6
B2	A	2013-10-10 12:35:57	95	S	F	65	5	8	8
B2	A	2013-10-10 12:35:57	95	S	F	65	1	0	8
B2	A	2013-10-10 12:35:57	95	S	F	65	5	7	7
B2	A	2013-10-10 12:35:57	95	S	F	65	1	0	6
B2	A	2013-10-10 12:35:57	95	S	F	65	3	6	6
B2	A	2013-10-10 12:35:57	95	S	F	65	1	0	6
B2	A	2013-10-10 12:35:57	95	S	F	65	3	7	7
B2	A	2013-10-10 12:35:57	95	S	F	65	1	0	7
B2	A	2013-10-10 12:35:57	95	S	F	65	3	7	7
B2	A	2013-10-10 12:35:57	95	S	F	65	1	0	7
B2	A	2013-10-10 12:35:57	95	S	F	65	3	0	7
B2	A	2013-10-10 12:35:57	95	S	F	65	5	6	6
B2	A	2013-10-10 12:35:57	95	S	F	65	3	0	7
B2	A	2013-10-10 12:35:57	95	S	F	65	5	6	6
B2	A	2013-10-10 12:35:57	95	S	F	65	3	0	7
B2	A	2013-10-10 12:35:57	95	S	F	65	5	8	8
B2	A	2013-10-10 12:35:57	95	S	F	65	3	0	5
B2	A	2013-10-10 12:35:57	95	S	F	65	5	0	8
B2	A	2013-10-10 12:35:57	95	S	F	65	7	0	7
B2	A	2013-10-10 12:35:57	95	S	F	65	9	7	7
B2	A	2013-10-10 12:39:05	96	F	F	65	5	6	6
B2	A	2013-10-10 12:39:05	96	F	F	65	1	0	7
B2	A	2013-10-10 12:39:05	96	F	F	65	5	6	6
B2	A	2013-10-10 12:39:05	96	F	F	65	1	0	5
B2	A	2013-10-10 12:39:05	96	F	F	65	3	2	5
B2	A	2013-10-10 12:39:05	96	F	F	65	5	7	7
B2	A	2013-10-10 12:39:05	96	F	F	65	3	5	6
B2	A	2013-10-10 12:39:05	96	F	F	65	1	0	7
B2	A	2013-10-10 12:39:05	96	F	F	65	3	0	6
B2	A	2013-10-10 12:39:05	96	F	F	65	5	4	7
B2	A	2013-10-10 12:39:05	96	F	F	65	3	4	7
B2	A	2013-10-10 12:39:05	96	F	F	65	1	0	6
B2	A	2013-10-10 12:39:05	96	F	F	65	3	0	7
B2	A	2013-10-10 12:39:05	96	F	F	65	5	6	6
B2	A	2013-10-10 12:39:05	96	F	F	65	3	7	7
B2	A	2013-10-10 12:39:05	96	F	F	65	1	0	7
B2	A	2013-10-10 12:39:05	96	F	F	65	3	0	6
B2	A	2013-10-10 12:39:05	96	F	F	65	5	6	6
B2	A	2013-10-10 12:39:05	96	F	F	65	3	6	6
B2	A	2013-10-10 12:39:05	96	F	F	65	1	0	7
B2	C	2013-10-25 12:47:34	97	F	F	65	5	1	6
B2	C	2013-10-25 12:47:34	97	F	F	65	9	7	7
B2	C	2013-10-25 12:47:34	97	F	F	65	5	2	7
B2	C	2013-10-25 12:47:34	97	F	F	65	9	7	7
B2	C	2013-10-25 12:47:34	97	F	F	65	7	6	6
B2	C	2013-10-25 12:47:34	97	F	F	65	5	4	6
B2	C	2013-10-25 12:47:34	97	F	F	65	3	3	6
B2	C	2013-10-25 12:47:34	97	F	F	65	1	0	6
B2	C	2013-10-25 12:47:34	97	F	F	65	3	3	6
B2	C	2013-10-25 12:47:34	97	F	F	65	1	1	5
B2	C	2013-10-25 12:47:34	97	F	F	65	3	4	6
B2	C	2013-10-25 12:47:34	97	F	F	65	1	1	7
B2	C	2013-10-25 12:47:34	97	F	F	65	3	7	7
B2	C	2013-10-25 12:47:34	97	F	F	65	1	6	6
B2	C	2013-10-25 12:47:34	97	F	F	65	-1	0	7
B2	C	2013-10-25 12:47:34	97	F	F	65	1	3	8
B2	C	2013-10-25 12:47:34	97	F	F	65	3	8	8
B2	C	2013-10-25 12:47:34	97	F	F	65	1	2	7
B2	C	2013-10-25 12:47:34	97	F	F	65	3	2	7
B2	C	2013-10-25 12:47:34	97	F	F	65	5	0	6
B2	C	2013-10-25 12:54:08	98	S	F	65	5	7	7
B2	C	2013-10-25 12:54:08	98	S	F	65	1	1	7
B2	C	2013-10-25 12:54:08	98	S	F	65	5	1	6
B2	C	2013-10-25 12:54:08	98	S	F	65	9	8	8
B2	C	2013-10-25 12:54:08	98	S	F	65	7	5	5
B2	C	2013-10-25 12:54:08	98	S	F	65	5	3	6
B2	C	2013-10-25 12:54:08	98	S	F	65	3	4	7
B2	C	2013-10-25 12:54:08	98	S	F	65	1	0	5
B2	C	2013-10-25 12:54:08	98	S	F	65	3	6	6
B2	C	2013-10-25 12:54:08	98	S	F	65	1	6	6
B2	C	2013-10-25 12:54:08	98	S	F	65	-1	0	6
B2	C	2013-10-25 12:54:08	98	S	F	65	1	2	8
B2	C	2013-10-25 12:54:08	98	S	F	65	3	0	5
B2	C	2013-10-25 12:54:08	98	S	F	65	5	1	5
B2	C	2013-10-25 12:54:08	98	S	F	65	7	6	6
B2	C	2013-10-25 12:54:08	98	S	F	65	5	5	5
B2	C	2013-10-25 12:54:08	98	S	F	65	3	0	7
B2	C	2013-10-25 12:54:08	98	S	F	65	5	5	5
B2	C	2013-10-25 12:54:08	98	S	F	65	3	2	6
B2	C	2013-10-25 12:54:08	98	S	F	65	5	0	6
B2	C	2013-10-25 12:58:39	99	F	M	65	5	7	7
B2	C	2013-10-25 12:58:39	99	F	M	65	1	0	6
B2	C	2013-10-25 12:58:39	99	F	M	65	5	6	6
B2	C	2013-10-25 12:58:39	99	F	M	65	1	7	7
B2	C	2013-10-25 12:58:39	99	F	M	65	-1	4	6
B2	C	2013-10-25 12:58:39	99	F	M	65	-3	0	5
B2	C	2013-10-25 12:58:39	99	F	M	65	-1	0	4
B2	C	2013-10-25 12:58:39	99	F	M	65	1	3	6
B2	C	2013-10-25 12:58:39	99	F	M	65	-1	0	6
B2	C	2013-10-25 12:58:39	99	F	M	65	1	5	6
B2	C	2013-10-25 12:58:39	99	F	M	65	-1	1	6
B2	C	2013-10-25 12:58:39	99	F	M	65	1	4	7
B2	C	2013-10-25 12:58:39	99	F	M	65	-1	8	8
B2	C	2013-10-25 12:58:39	99	F	M	65	-3	0	8
B2	C	2013-10-25 12:58:39	99	F	M	65	-1	6	7
B2	C	2013-10-25 12:58:39	99	F	M	65	-3	2	7
B2	C	2013-10-25 12:58:39	99	F	M	65	-1	0	7
B2	C	2013-10-25 12:58:39	99	F	M	65	1	7	7
B2	C	2013-10-25 12:58:39	99	F	M	65	-1	3	7
B2	C	2013-10-25 12:58:39	99	F	M	65	1	0	7
B2	C	2013-10-25 13:02:56	100	S	M	65	5	5	5
B2	C	2013-10-25 13:02:56	100	S	M	65	1	0	6
B2	C	2013-10-25 13:02:56	100	S	M	65	5	7	7
B2	C	2013-10-25 13:02:56	100	S	M	65	1	0	7
B2	C	2013-10-25 13:02:56	100	S	M	65	3	2	7
B2	C	2013-10-25 13:02:56	100	S	M	65	5	3	5
B2	C	2013-10-25 13:02:56	100	S	M	65	3	4	7
B2	C	2013-10-25 13:02:56	100	S	M	65	1	0	6
B2	C	2013-10-25 13:02:56	100	S	M	65	3	3	6
B2	C	2013-10-25 13:02:56	100	S	M	65	1	0	7
B2	C	2013-10-25 13:02:56	100	S	M	65	3	6	6
B2	C	2013-10-25 13:02:56	100	S	M	65	1	3	7
B2	C	2013-10-25 13:02:56	100	S	M	65	3	6	7
B2	C	2013-10-25 13:02:56	100	S	M	65	1	1	5
B2	C	2013-10-25 13:02:56	100	S	M	65	3	6	6
B2	C	2013-10-25 13:02:56	100	S	M	65	1	3	7
B2	C	2013-10-25 13:02:56	100	S	M	65	3	8	8
B2	C	2013-10-25 13:02:56	100	S	M	65	1	6	6
B2	C	2013-10-25 13:02:56	100	S	M	65	-1	6	7
B2	C	2013-10-25 13:02:56	100	S	M	65	-3	0	4
B2	C	2013-10-25 13:06:00	101	S	M	65	5	6	6
B2	C	2013-10-25 13:06:00	101	S	M	65	1	1	6
B2	C	2013-10-25 13:06:00	101	S	M	65	5	7	7
B2	C	2013-10-25 13:06:00	101	S	M	65	1	4	5
B2	C	2013-10-25 13:06:00	101	S	M	65	-1	3	6
B2	C	2013-10-25 13:06:00	101	S	M	65	-3	0	7
B2	C	2013-10-25 13:06:00	101	S	M	65	-1	0	8
B2	C	2013-10-25 13:06:00	101	S	M	65	1	0	7
B2	C	2013-10-25 13:06:00	101	S	M	65	3	6	6
B2	C	2013-10-25 13:06:00	101	S	M	65	1	0	6
B2	C	2013-10-25 13:06:00	101	S	M	65	3	4	7
B2	C	2013-10-25 13:06:00	101	S	M	65	1	1	6
B2	C	2013-10-25 13:06:00	101	S	M	65	3	7	7
B2	C	2013-10-25 13:06:00	101	S	M	65	1	6	6
B2	C	2013-10-25 13:06:00	101	S	M	65	-1	0	6
B2	C	2013-10-25 13:06:00	101	S	M	65	1	0	7
B2	C	2013-10-25 13:06:00	101	S	M	65	3	0	7
B2	C	2013-10-25 13:06:00	101	S	M	65	5	6	7
B2	C	2013-10-25 13:06:00	101	S	M	65	3	0	7
B2	C	2013-10-25 13:06:00	101	S	M	65	5	5	6
B2	C	2013-10-25 13:09:47	102	F	M	65	5	7	7
B2	C	2013-10-25 13:09:47	102	F	M	65	1	6	7
B2	C	2013-10-25 13:09:47	102	F	M	65	-3	0	5
B2	C	2013-10-25 13:09:47	102	F	M	65	1	4	7
B2	C	2013-10-25 13:09:47	102	F	M	65	-1	0	7
B2	C	2013-10-25 13:09:47	102	F	M	65	1	3	6
B2	C	2013-10-25 13:09:47	102	F	M	65	-1	6	6
B2	C	2013-10-25 13:09:47	102	F	M	65	-3	4	7
B2	C	2013-10-25 13:09:47	102	F	M	65	-5	5	5
B2	C	2013-10-25 13:09:47	102	F	M	65	-7	0	6
B2	C	2013-10-25 13:09:47	102	F	M	65	-5	0	5
B2	C	2013-10-25 13:09:47	102	F	M	65	-3	0	6
B2	C	2013-10-25 13:09:47	102	F	M	65	-1	3	6
B2	C	2013-10-25 13:09:47	102	F	M	65	-3	0	5
B2	C	2013-10-25 13:09:47	102	F	M	65	-1	0	6
B2	C	2013-10-25 13:09:47	102	F	M	65	1	5	7
B2	C	2013-10-25 13:09:47	102	F	M	65	-1	0	7
B2	C	2013-10-25 13:09:47	102	F	M	65	1	5	8
B2	C	2013-10-25 13:09:47	102	F	M	65	-1	0	7
B2	C	2013-10-25 13:09:47	102	F	M	65	1	4	5
B2	C	2013-10-25 13:13:36	103	S	F	65	5	5	5
B2	C	2013-10-25 13:13:36	103	S	F	65	1	0	6
B2	C	2013-10-25 13:13:36	103	S	F	65	5	1	7
B2	C	2013-10-25 13:13:36	103	S	F	65	9	7	7
B2	C	2013-10-25 13:13:36	103	S	F	65	7	5	5
B2	C	2013-10-25 13:13:36	103	S	F	65	5	0	5
B2	C	2013-10-25 13:13:36	103	S	F	65	7	6	7
B2	C	2013-10-25 13:13:36	103	S	F	65	5	0	6
B2	C	2013-10-25 13:13:36	103	S	F	65	7	5	5
B2	C	2013-10-25 13:13:36	103	S	F	65	5	0	6
B2	C	2013-10-25 13:13:36	103	S	F	65	7	5	5
B2	C	2013-10-25 13:13:36	103	S	F	65	5	2	6
B2	C	2013-10-25 13:13:36	103	S	F	65	7	8	8
B2	C	2013-10-25 13:13:36	103	S	F	65	5	2	6
B2	C	2013-10-25 13:13:36	103	S	F	65	7	7	7
B2	C	2013-10-25 13:13:36	103	S	F	65	5	5	6
B2	C	2013-10-25 13:13:36	103	S	F	65	3	0	6
B2	C	2013-10-25 13:13:36	103	S	F	65	5	5	5
B2	C	2013-10-25 13:13:36	103	S	F	65	3	6	6
B2	C	2013-10-25 13:13:36	103	S	F	65	1	7	7
B2	C	2013-10-25 13:26:26	104	F	F	65	5	1	6
B2	C	2013-10-25 13:26:26	104	F	F	65	9	8	8
B2	C	2013-10-25 13:26:26	104	F	F	65	5	3	5
B2	C	2013-10-25 13:26:26	104	F	F	65	1	0	5
B2	C	2013-10-25 13:26:26	104	F	F	65	3	5	6
B2	C	2013-10-25 13:26:26	104	F	F	65	1	0	5
B2	C	2013-10-25 13:26:26	104	F	F	65	3	6	7
B2	C	2013-10-25 13:26:26	104	F	F	65	1	0	5
B2	C	2013-10-25 13:26:26	104	F	F	65	3	3	5
B2	C	2013-10-25 13:26:26	104	F	F	65	1	0	5
B2	C	2013-10-25 13:26:26	104	F	F	65	3	2	5
B2	C	2013-10-25 13:26:26	104	F	F	65	5	7	7
B2	C	2013-10-25 13:26:26	104	F	F	65	3	2	7
B2	C	2013-10-25 13:26:26	104	F	F	65	5	2	6
B2	C	2013-10-25 13:26:26	104	F	F	65	7	2	7
B2	C	2013-10-25 13:26:26	104	F	F	65	9	7	7
B2	C	2013-10-25 13:26:26	104	F	F	65	7	6	6
B2	C	2013-10-25 13:26:26	104	F	F	65	5	2	6
B2	C	2013-10-25 13:26:26	104	F	F	65	7	6	6
B2	C	2013-10-25 13:26:26	104	F	F	65	5	1	7
B3	B	2013-05-23 11:43:52	105	S	M	65	5	6	6
B3	B	2013-05-23 11:43:52	105	S	M	65	1	0	7
B3	B	2013-05-23 11:43:52	105	S	M	65	5	7	7
B3	B	2013-05-23 11:43:52	105	S	M	65	1	0	6
B3	B	2013-05-23 11:43:52	105	S	M	65	3	0	6
B3	B	2013-05-23 11:43:52	105	S	M	65	5	0	7
B3	B	2013-05-23 11:43:52	105	S	M	65	7	5	6
B3	B	2013-05-23 11:43:52	105	S	M	65	5	5	5
B3	B	2013-05-23 11:43:52	105	S	M	65	3	6	6
B3	B	2013-05-23 11:43:52	105	S	M	65	1	0	7
B3	B	2013-05-23 11:43:52	105	S	M	65	3	0	5
B3	B	2013-05-23 11:43:52	105	S	M	65	5	0	6
B3	B	2013-05-23 11:43:52	105	S	M	65	7	6	6
B3	B	2013-05-23 11:43:52	105	S	M	65	5	0	6
B3	B	2013-05-23 11:43:52	105	S	M	65	7	0	6
B3	B	2013-05-23 11:43:52	105	S	M	65	9	7	7
B3	B	2013-05-23 11:43:52	105	S	M	65	7	4	7
B3	B	2013-05-23 11:43:52	105	S	M	65	5	0	6
B3	B	2013-05-23 11:43:52	105	S	M	65	7	3	6
B3	B	2013-05-23 11:43:52	105	S	M	65	5	6	6
B3	B	2013-05-23 11:48:04	106	F	M	65	5	0	6
B3	B	2013-05-23 11:48:04	106	F	M	65	9	6	6
B3	B	2013-05-23 11:48:04	106	F	M	65	5	0	6
B3	B	2013-05-23 11:48:04	106	F	M	65	9	7	7
B3	B	2013-05-23 11:48:04	106	F	M	65	7	7	7
B3	B	2013-05-23 11:48:04	106	F	M	65	5	7	7
B3	B	2013-05-23 11:48:04	106	F	M	65	3	0	5
B3	B	2013-05-23 11:48:04	106	F	M	65	5	5	5
B3	B	2013-05-23 11:48:04	106	F	M	65	3	0	7
B3	B	2013-05-23 11:48:04	106	F	M	65	5	5	5
B3	B	2013-05-23 11:48:04	106	F	M	65	3	6	6
B3	B	2013-05-23 11:48:04	106	F	M	65	1	7	7
B3	B	2013-05-23 11:48:04	106	F	M	65	-1	0	5
B3	B	2013-05-23 11:48:04	106	F	M	65	1	0	6
B3	B	2013-05-23 11:48:04	106	F	M	65	3	0	7
B3	B	2013-05-23 11:48:04	106	F	M	65	5	6	6
B3	B	2013-05-23 11:48:04	106	F	M	65	3	6	7
B3	B	2013-05-23 11:48:04	106	F	M	65	1	8	8
B3	B	2013-05-23 11:48:04	106	F	M	65	-1	7	7
B3	B	2013-05-23 11:48:04	106	F	M	65	-3	0	5
B3	B	2013-05-23 11:52:09	107	S	F	65	5	5	5
B3	B	2013-05-23 11:52:09	107	S	F	65	1	0	6
B3	B	2013-05-23 11:52:09	107	S	F	65	5	0	6
B3	B	2013-05-23 11:52:09	107	S	F	65	9	8	8
B3	B	2013-05-23 11:52:09	107	S	F	65	7	5	5
B3	B	2013-05-23 11:52:09	107	S	F	65	5	2	6
B3	B	2013-05-23 11:52:09	107	S	F	65	7	7	7
B3	B	2013-05-23 11:52:09	107	S	F	65	5	7	8
B3	B	2013-05-23 11:52:09	107	S	F	65	3	0	8
B3	B	2013-05-23 11:52:09	107	S	F	65	5	5	5
B3	B	2013-05-23 11:52:09	107	S	F	65	3	0	5
B3	B	2013-05-23 11:52:09	107	S	F	65	5	8	8
B3	B	2013-05-23 11:52:09	107	S	F	65	3	0	6
B3	B	2013-05-23 11:52:09	107	S	F	65	5	6	6
B3	B	2013-05-23 11:52:09	107	S	F	65	3	0	6
B3	B	2013-05-23 11:52:09	107	S	F	65	5	6	6
B3	B	2013-05-23 11:52:09	107	S	F	65	3	6	6
B3	B	2013-05-23 11:52:09	107	S	F	65	1	0	5
B3	B	2013-05-23 11:52:09	107	S	F	65	3	0	7
B3	B	2013-05-23 11:52:09	107	S	F	65	5	7	7
B3	B	2013-05-23 11:56:25	108	F	F	65	5	3	7
B3	B	2013-05-23 11:56:25	108	F	F	65	9	6	6
B3	B	2013-05-23 11:56:25	108	F	F	65	5	0	5
B3	B	2013-05-23 11:56:25	108	F	F	65	9	5	5
B3	B	2013-05-23 11:56:25	108	F	F	65	7	6	6
B3	B	2013-05-23 11:56:25	108	F	F	65	5	4	6
B3	B	2013-05-23 11:56:25	108	F	F	65	3	3	6
B3	B	2013-05-23 11:56:25	108	F	F	65	1	4	7
B3	B	2013-05-23 11:56:25	108	F	F	65	-1	2	8
B3	B	2013-05-23 11:56:25	108	F	F	65	1	0	6
B3	B	2013-05-23 11:56:25	108	F	F	65	3	3	5
B3	B	2013-05-23 11:56:25	108	F	F	65	1	0	7
B3	B	2013-05-23 11:56:25	108	F	F	65	3	0	6
B3	B	2013-05-23 11:56:25	108	F	F	65	5	7	8
B3	B	2013-05-23 11:56:25	108	F	F	65	3	0	7
B3	B	2013-05-23 11:56:25	108	F	F	65	5	2	6
B3	B	2013-05-23 11:56:25	108	F	F	65	7	0	7
B3	B	2013-05-23 11:56:25	108	F	F	65	9	6	6
B3	B	2013-05-23 11:56:25	108	F	F	65	7	7	7
[truncated: 4,721 more rows]
