# Supplementary material for: A Statistical Method for the Analysis of Speech Intelligibility Tests
Source: PLoS One. 2015 Jul 6;10(7):e0132409. doi: 10.1371/journal.pone.0132409 (PMC4493151; doi:10.1371/journal.pone.0132409)
Supplement: S1 Data — StudyOne.xlsx is the full data set (as in Table 1), StudyOne_srt.xlsx is the data set summarized as SRT (as in Table 2). (ZIP) [file pone.0132409.s001.zip › StudyOne_srt.xlsx]

## Sheet: StudyOne_srt
subject	algorithm	date_time	noise_dir	noise_gender	speech_level	srt_hint
B1	C	2013-05-03 15:27:16	F	F	65	6.3
B1	C	2013-05-03 15:32:09	S	F	65	2.1
B1	C	2013-05-03 15:37:03	F	M	65	3.7
B1	C	2013-05-03 15:43:57	S	M	65	1.8
B1	C	2013-05-03 15:51:13	S	M	65	1.4
B1	C	2013-05-03 15:55:28	F	M	65	2.5
B1	C	2013-05-03 15:59:05	S	F	65	4.6
B1	C	2013-05-03 16:03:57	F	F	65	2.8
B1	B	2013-06-14 16:08:25	F	F	65	5.1
B1	B	2013-06-14 16:13:32	S	F	65	4.6
B1	B	2013-06-14 16:18:34	F	M	65	3.7
B1	B	2013-06-14 16:23:57	S	M	65	2.8
B1	B	2013-06-14 16:28:27	S	M	65	3.7
B1	B	2013-06-14 16:34:30	F	M	65	2.3
B1	B	2013-06-14 16:38:56	S	F	65	3.2
B1	B	2013-06-14 16:42:48	F	F	65	3
B1	A	2013-07-12 13:33:01	F	F	65	3.5
B1	A	2013-07-12 13:39:29	S	F	65	1.8
B1	A	2013-07-12 13:44:24	F	M	65	-0.3
B1	A	2013-07-12 13:49:09	S	M	65	-0.8
B1	A	2013-07-12 13:52:36	S	M	65	3.9
B1	A	2013-07-12 13:56:13	F	M	65	3.5
B1	A	2013-07-12 13:59:39	S	F	65	1.1
B1	A	2013-07-12 14:11:19	F	F	65	3.2
B1	A	2013-08-02 14:19:09	S	M	65	1.6
B1	A	2013-08-02 14:23:27	F	M	65	4.2
B1	A	2013-08-02 14:27:58	S	F	65	3.7
B1	A	2013-08-02 14:32:27	F	F	65	2.1
B1	A	2013-08-02 14:35:45	F	F	65	3
B1	A	2013-08-02 14:39:22	S	F	65	1.8
B1	A	2013-08-02 14:57:02	F	M	65	0.4
B1	A	2013-08-02 15:03:33	S	M	65	1.1
B1	B	2013-08-16 15:22:35	S	M	65	4.2
B1	B	2013-08-16 15:26:47	F	M	65	3.2
B1	B	2013-08-16 15:34:02	S	F	65	3.5
B1	B	2013-08-16 15:48:45	F	F	65	2.5
B1	B	2013-08-16 15:52:38	F	F	65	4.9
B1	B	2013-08-16 15:56:57	S	F	65	2.8
B1	B	2013-08-16 16:01:58	F	M	65	0.9
B1	B	2013-08-16 16:06:33	S	M	65	2.5
B1	C	2013-09-06 14:48:35	S	M	65	-0.3
B1	C	2013-09-06 14:53:58	F	M	65	2.5
B1	C	2013-09-06 14:58:33	S	F	65	3.2
B1	C	2013-09-06 15:04:05	F	F	65	4.9
B1	C	2013-09-06 15:08:01	F	F	65	3.5
B1	C	2013-09-06 15:11:57	S	F	65	3.7
B1	C	2013-09-06 15:16:58	F	M	65	2.3
B1	C	2013-09-06 15:21:42	S	M	65	2.1
B2	C	2013-06-20 11:44:55	S	M	65	-1
B2	C	2013-06-20 11:49:36	F	M	65	2.8
B2	C	2013-06-20 11:53:41	S	F	65	2.1
B2	C	2013-06-20 11:57:38	F	F	65	3.9
B2	C	2013-06-20 12:00:32	F	F	65	2.8
B2	C	2013-06-20 12:03:29	S	F	65	1.1
B2	C	2013-06-20 12:06:47	F	M	65	2.5
B2	C	2013-06-20 12:10:25	S	M	65	-0.1
B2	A	2013-07-30 11:21:49	S	M	65	2.3
B2	A	2013-07-30 11:25:13	F	M	65	1.4
B2	A	2013-07-30 11:28:58	S	F	65	5.1
B2	A	2013-07-30 11:32:24	F	F	65	3.5
B2	A	2013-07-30 11:35:05	F	F	65	2.3
B2	A	2013-07-30 11:37:59	S	F	65	4.4
B2	A	2013-07-30 11:41:09	F	M	65	1.6
B2	A	2013-07-30 11:44:12	S	M	65	3
B2	B	2013-09-13 11:20:57	S	M	65	-1.9
B2	B	2013-09-13 11:24:32	F	M	65	1.4
B2	B	2013-09-13 11:28:30	S	F	65	-2.4
B2	B	2013-09-13 11:32:30	F	F	65	4.6
B2	B	2013-09-13 11:35:47	F	F	65	3.5
B2	B	2013-09-13 11:38:35	S	F	65	-1
B2	B	2013-09-13 11:41:27	F	M	65	4.2
B2	B	2013-09-13 11:44:31	S	M	65	-1
B2	B	2013-09-27 12:08:11	F	F	65	4.9
B2	B	2013-09-27 12:11:27	S	F	65	4.9
B2	B	2013-09-27 12:17:43	F	M	65	1.1
B2	B	2013-09-27 12:23:10	S	M	65	1.4
B2	B	2013-09-27 12:26:11	S	M	65	3.7
B2	B	2013-09-27 12:30:23	F	M	65	2.8
B2	B	2013-09-27 12:33:23	S	F	65	4.9
B2	B	2013-09-27 12:36:14	F	F	65	4.6
B2	A	2013-10-10 12:16:32	F	F	65	2.8
B2	A	2013-10-10 12:19:52	S	F	65	4.4
B2	A	2013-10-10 12:23:33	F	M	65	1.4
B2	A	2013-10-10 12:26:48	S	M	65	3.9
B2	A	2013-10-10 12:29:30	S	M	65	3.5
B2	A	2013-10-10 12:32:16	F	M	65	2.8
B2	A	2013-10-10 12:35:57	S	F	65	3.9
B2	A	2013-10-10 12:39:05	F	F	65	3
B2	C	2013-10-25 12:47:34	F	F	65	2.8
B2	C	2013-10-25 12:54:08	S	F	65	3.7
B2	C	2013-10-25 12:58:39	F	M	65	-0.5
B2	C	2013-10-25 13:02:56	S	M	65	1.6
B2	C	2013-10-25 13:06:00	S	M	65	1.6
B2	C	2013-10-25 13:09:47	F	M	65	-1.7
B2	C	2013-10-25 13:13:36	S	F	65	4.9
B2	C	2013-10-25 13:26:26	F	F	65	4.4
B3	B	2013-05-23 11:43:52	S	M	65	5.1
B3	B	2013-05-23 11:48:04	F	M	65	2.3
B3	B	2013-05-23 11:52:09	S	F	65	4.2
B3	B	2013-05-23 11:56:25	F	F	65	4.2
B3	B	2013-05-23 11:59:42	F	F	65	6.5
B3	B	2013-05-23 12:02:37	S	F	65	6.5
B3	B	2013-05-23 12:05:44	F	M	65	1.4
B3	B	2013-05-23 12:09:26	S	M	65	3.5
B3	C	2013-06-28 14:40:08	S	M	65	2.3
B3	C	2013-06-28 14:46:05	F	M	65	1.6
B3	C	2013-06-28 14:53:33	S	F	65	6.8
B3	C	2013-06-28 14:59:54	F	F	65	4.9
B3	C	2013-06-28 15:04:28	F	F	65	4.4
B3	C	2013-06-28 15:09:28	S	F	65	7.2
B3	C	2013-06-28 15:13:06	F	M	65	1.6
B3	C	2013-06-28 15:17:39	S	M	65	4.2
B3	A	2013-07-29 12:36:17	S	M	65	2.1
B3	A	2013-07-29 12:40:19	F	M	65	0.9
B3	A	2013-07-29 12:44:19	S	F	65	1.6
B3	A	2013-07-29 12:48:11	F	F	65	3
B3	A	2013-07-29 12:51:16	F	F	65	1.8
B3	A	2013-07-29 12:54:10	S	F	65	2.3
B3	A	2013-07-29 12:57:25	F	M	65	3.5
B3	A	2013-07-29 13:00:36	S	M	65	1.4
B3	A	2013-08-12 11:48:28	F	F	65	3.8
B3	A	2013-08-12 11:52:16	S	F	65	1.9
B3	A	2013-08-12 11:56:41	F	M	65	2.4
B3	A	2013-08-12 12:00:23	S	M	65	4
B3	A	2013-08-12 12:03:37	S	M	65	1.6
B3	A	2013-08-12 12:06:45	F	M	65	2.8
B3	A	2013-08-12 12:10:02	S	F	65	1.9
B3	A	2013-08-12 12:13:05	F	F	65	4.5
B3	C	2013-08-29 12:17:12	F	F	65	6.8
B3	C	2013-08-29 12:22:06	S	F	65	5.4
B3	C	2013-08-29 12:26:55	F	M	65	3.5
B3	C	2013-08-29 12:46:26	S	M	65	5.8
B3	C	2013-08-29 12:50:08	S	M	65	6.5
B3	C	2013-08-29 12:54:40	F	M	65	3.4
B3	C	2013-08-29 12:59:45	S	F	65	5.5
B3	C	2013-08-29 13:04:00	F	F	65	2.7
B3	B	2013-09-12 11:29:20	F	F	65	1.8
B3	B	2013-09-12 11:34:31	S	F	65	3.2
B3	B	2013-09-12 11:38:23	F	M	65	3.5
B3	B	2013-09-12 11:42:25	S	M	65	3.9
B3	B	2013-09-12 11:45:33	S	M	65	2.5
B3	B	2013-09-12 11:49:06	F	M	65	1.1
B3	B	2013-09-12 11:52:28	S	F	65	4.4
B3	B	2013-09-12 11:56:12	F	F	65	5.1
B4	B	2013-04-16 12:18:19	F	F	65	6.5
B4	B	2013-04-16 12:23:00	S	F	65	5.6
B4	B	2013-04-16 12:27:05	F	M	65	1.8
B4	B	2013-04-16 12:32:32	S	M	65	5.1
B4	B	2013-04-16 12:36:04	S	M	65	2.5
B4	B	2013-04-16 12:38:55	F	M	65	3.2
B4	B	2013-04-16 12:42:05	S	F	65	3.9
B4	B	2013-04-16 12:44:57	F	F	65	4.9
B4	C	2013-06-28 12:39:53	F	F	65	5.1
B4	C	2013-06-28 12:44:22	S	F	65	5.6
B4	C	2013-06-28 12:47:58	F	M	65	4.6
B4	C	2013-06-28 12:51:34	S	M	65	7.9
B4	C	2013-06-28 12:54:57	S	M	65	3.9
B4	C	2013-06-28 12:58:20	F	M	65	4.9
B4	C	2013-06-28 13:02:31	S	F	65	6.1
B4	C	2013-06-28 13:06:13	F	F	65	4.4
B4	A	2013-08-26 11:42:36	F	F	65	4.6
B4	A	2013-08-26 11:47:37	S	F	65	3.7
B4	A	2013-08-26 11:51:38	F	M	65	3.5
B4	A	2013-08-26 11:55:19	S	M	65	4.2
B4	A	2013-08-26 11:58:56	S	M	65	4.9
B4	A	2013-08-26 12:03:05	F	M	65	4.4
B4	A	2013-08-26 12:08:13	S	F	65	4.9
B4	A	2013-08-26 12:11:59	F	F	65	5.8
B4	A	2013-09-09 11:30:53	S	M	65	4.2
B4	A	2013-09-09 11:34:54	F	M	65	3.5
B4	A	2013-09-09 11:39:05	S	F	65	3.7
B4	A	2013-09-09 11:43:18	F	F	65	4.4
B4	A	2013-09-09 11:46:37	F	F	65	4.2
B4	A	2013-09-09 11:50:26	S	F	65	3
B4	A	2013-09-09 11:53:55	F	M	65	2.8
B4	A	2013-09-09 11:59:01	S	M	65	2.3
B4	C	2013-09-23 11:35:37	S	M	65	4.2
B4	C	2013-09-23 11:40:34	F	M	65	3.9
B4	C	2013-09-23 11:45:20	S	F	65	3.7
B4	C	2013-09-23 11:50:10	F	F	65	3.9
B4	C	2013-09-23 11:54:16	F	F	65	3.9
B4	C	2013-09-23 11:57:58	S	F	65	3.5
B4	C	2013-09-23 12:01:35	F	M	65	1.1
B4	C	2013-09-23 12:05:47	S	M	65	3.2
B4	B	2013-10-07 11:56:47	S	M	65	2.3
B4	B	2013-10-07 12:01:06	F	M	65	4.4
B4	B	2013-10-07 12:06:13	S	F	65	4.4
B4	B	2013-10-07 12:10:22	F	F	65	1.1
B4	B	2013-10-07 12:13:49	F	F	65	3
B4	B	2013-10-07 12:17:38	S	F	65	4.6
B4	B	2013-10-07 12:21:23	F	M	65	2.3
B4	B	2013-10-07 12:26:23	S	M	65	4.9
B5	A	2013-07-16 10:01:30	F	F	65	4.4
B5	A	2013-07-16 10:04:37	S	F	65	5.1
B5	A	2013-07-16 10:08:08	F	M	65	1.8
B5	A	2013-07-16 10:11:31	S	M	65	3.9
B5	A	2013-07-16 10:14:17	S	M	65	4.4
B5	A	2013-07-16 10:16:51	F	M	65	4.6
B5	A	2013-07-16 10:19:46	S	F	65	5.8
B5	A	2013-07-16 10:22:34	F	F	65	6.1
B5	B	2013-09-03 15:08:23	F	F	65	7
B5	B	2013-09-03 15:11:41	S	F	65	4.4
B5	B	2013-09-03 15:15:08	F	M	65	4.9
B5	B	2013-09-03 15:18:11	S	M	65	0.4
B5	B	2013-09-03 15:20:36	S	M	65	-1.2
B5	B	2013-09-03 15:23:23	F	M	65	4.9
B5	B	2013-09-03 15:26:23	S	F	65	4.4
B5	B	2013-09-03 15:28:56	F	F	65	11.5
B5	C	2013-10-14 15:39:54	F	F	65	4.2
B5	C	2013-10-14 15:45:18	S	F	65	5.8
B5	C	2013-10-14 15:49:41	F	M	65	-1
B5	C	2013-10-14 15:53:46	S	M	65	-0.5
B5	C	2013-10-14 15:56:56	S	M	65	1.6
B5	C	2013-10-14 16:00:11	F	M	65	0.9
B5	C	2013-10-14 16:03:40	S	F	65	1.1
B5	C	2013-10-14 16:07:17	F	F	65	3
B5	C	2013-10-28 14:56:51	S	M	65	2.1
B5	C	2013-10-28 15:00:10	F	M	65	0.9
B5	C	2013-10-28 15:03:54	S	F	65	4.9
B5	C	2013-10-28 15:07:01	F	F	65	5.8
B5	C	2013-10-28 15:09:50	F	F	65	3.2
B5	C	2013-10-28 15:13:07	S	F	65	-0.5
B5	C	2013-10-28 15:16:28	F	M	65	1.4
B5	C	2013-10-28 15:19:29	S	M	65	0.4
B5	B	2013-11-11 14:28:39	S	M	65	-2.4
B5	B	2013-11-11 14:32:08	F	M	65	3.7
B5	B	2013-11-11 14:35:22	S	F	65	4.6
B5	B	2013-11-11 14:38:16	F	F	65	5.8
B5	B	2013-11-11 14:42:18	F	F	65	7
B5	B	2013-11-11 14:52:22	S	F	65	2.1
B5	B	2013-11-11 14:55:55	F	M	65	1.4
B5	B	2013-11-11 15:00:04	S	M	65	-3.6
B5	A	2013-11-25 11:28:44	S	M	65	3.2
B5	A	2013-11-25 11:32:52	F	M	65	3
B5	A	2013-11-25 11:36:50	S	F	65	6.1
B5	A	2013-11-25 11:40:31	F	F	65	5.6
B5	A	2013-11-25 11:45:30	F	F	65	3
B5	A	2013-11-25 11:50:19	S	F	65	3
B5	A	2013-11-25 11:55:22	F	M	65	4.2
B5	A	2013-11-25 11:58:43	S	M	65	2.1
B6	C	2012-11-14 14:09:54	F	F	65	4.9
B6	C	2012-11-14 14:17:14	S	F	65	6.8
B6	C	2012-11-14 14:30:04	F	M	65	3
B6	C	2012-11-14 14:33:46	S	M	65	3.5
B6	C	2012-11-14 14:37:51	S	M	65	4.2
B6	C	2012-11-14 14:41:40	F	M	65	5.1
B6	C	2012-11-14 14:45:45	S	F	65	5.6
B6	C	2012-11-14 14:49:27	F	F	65	4.9
B6	A	2013-01-18 13:48:16	F	F	65	3.7
B6	A	2013-01-18 13:54:53	S	F	65	3.2
B6	A	2013-01-18 13:58:59	F	M	65	2.8
B6	A	2013-01-18 14:02:08	S	M	65	2.8
B6	A	2013-01-18 14:05:21	S	M	65	4.2
B6	A	2013-01-18 14:08:47	F	M	65	2.5
B6	A	2013-01-18 14:12:26	S	F	65	5.6
B6	A	2013-01-18 14:15:54	F	F	65	1.1
B6	B	2013-02-18 12:03:08	F	F	65	4.2
B6	B	2013-02-18 12:08:02	S	F	65	6.3
B6	B	2013-02-18 12:11:28	F	M	65	2.5
B6	B	2013-02-18 12:14:54	S	M	65	2.3
B6	B	2013-02-18 12:18:30	S	M	65	2.3
B6	B	2013-02-18 12:21:35	F	M	65	3.5
B6	B	2013-02-18 12:24:58	S	F	65	6.1
B6	B	2013-02-18 12:28:11	F	F	65	2.8
B6	B	2013-03-22 13:53:56	S	M	65	1.8
B6	B	2013-03-22 13:58:04	F	M	65	2.1
B6	B	2013-03-22 14:03:00	S	F	65	4.2
B6	B	2013-03-22 14:06:55	F	F	65	2.5
B6	B	2013-03-22 14:11:52	F	F	65	3
B6	B	2013-03-22 14:15:05	S	F	65	4.6
B6	B	2013-03-22 14:18:24	F	M	65	2.3
B6	B	2013-03-22 14:21:28	S	M	65	1.6
B6	A	2013-05-03 11:21:26	S	M	65	4.4
B6	A	2013-05-03 11:25:39	F	M	65	0.6
B6	A	2013-05-03 11:29:53	S	F	65	2.5
B6	A	2013-05-03 11:34:03	F	F	65	1.6
B6	A	2013-05-03 11:39:49	F	F	65	0.2
B6	A	2013-05-03 11:42:56	S	F	65	2.1
B6	A	2013-05-03 11:46:26	F	M	65	2.1
B6	A	2013-05-03 11:49:30	S	M	65	1.6
B6	C	2013-05-27 11:27:46	F	F	65	4.4
B6	C	2013-05-27 11:32:41	S	F	65	3.5
B6	C	2013-05-27 11:36:58	F	M	65	2.5
B6	C	2013-05-27 11:41:38	S	M	65	4.9
B6	C	2013-05-27 11:45:30	S	M	65	3.2
B6	C	2013-05-27 11:48:28	F	M	65	0.4
B6	C	2013-05-27 11:52:00	S	F	65	7
B6	C	2013-05-27 11:55:26	F	F	65	5.8
B7	B	2012-12-06 10:14:51	F	F	65	4.9
B7	B	2012-12-06 10:19:12	S	F	65	4.9
B7	B	2012-12-06 10:23:07	F	M	65	1.8
B7	B	2012-12-06 10:26:34	S	M	65	2.8
B7	B	2012-12-06 10:30:00	S	M	65	4.4
B7	B	2012-12-06 10:33:29	F	M	65	1.8
B7	B	2012-12-06 10:37:08	S	F	65	1.4
B7	B	2012-12-06 10:41:08	F	F	65	4.9
B7	A	2013-01-10 13:54:44	F	F	65	3.7
B7	A	2013-01-10 14:00:07	S	F	65	3.2
B7	A	2013-01-10 14:04:41	F	M	65	5.8
B7	A	2013-01-10 14:08:37	S	M	65	4.2
B7	A	2013-01-10 14:12:04	S	M	65	5.1
B7	A	2013-01-10 14:24:37	F	M	65	2.8
B7	A	2013-01-10 14:28:17	S	F	65	5.8
B7	A	2013-01-10 14:31:52	F	F	65	3.2
B7	C	2013-03-21 11:19:50	F	F	65	4.6
B7	C	2013-03-21 11:25:15	S	F	65	3.7
B7	C	2013-03-21 11:29:56	F	M	65	2.8
B7	C	2013-03-21 11:33:57	S	M	65	1.1
B7	C	2013-03-21 11:38:01	S	M	65	4.9
B7	C	2013-03-21 11:42:01	F	M	65	1.8
B7	C	2013-03-21 11:49:57	S	F	65	1.8
B7	C	2013-03-21 11:53:41	F	F	65	4.2
B7	C	2013-04-18 15:08:43	S	M	65	3.5
B7	C	2013-04-18 15:12:13	F	M	65	3.9
B7	C	2013-04-18 15:15:41	S	F	65	3
B7	C	2013-04-18 15:19:05	F	F	65	5.4
B7	C	2013-04-18 15:22:05	F	F	65	4.4
B7	C	2013-04-18 15:24:28	S	F	65	4.9
B7	C	2013-04-18 15:27:11	F	M	65	4.4
B7	C	2013-04-18 15:30:23	S	M	65	3.5
B7	A	2013-05-02 11:10:59	S	M	65	3.5
B7	A	2013-05-02 11:14:49	F	M	65	3.7
B7	A	2013-05-02 11:19:02	S	F	65	2.3
B7	A	2013-05-02 11:23:06	F	F	65	3.5
B7	A	2013-05-02 11:25:51	F	F	65	1.6
B7	A	2013-05-02 11:30:52	S	F	65	3
B7	A	2013-05-02 11:34:04	F	M	65	4.4
B7	A	2013-05-02 11:37:20	S	M	65	2.1
B7	B	2013-05-16 10:31:44	S	M	65	1.4
B7	B	2013-05-16 10:35:31	F	M	65	0.9
B7	B	2013-05-16 10:39:51	S	F	65	7.2
B7	B	2013-05-16 10:44:26	F	F	65	5.1
B7	B	2013-05-16 10:47:07	F	F	65	6.3
B7	B	2013-05-16 10:50:00	S	F	65	2.8
B7	B	2013-05-16 10:53:06	F	M	65	3
B7	B	2013-05-16 10:56:22	S	M	65	3.7
