# Supplementary material for: A Statistical Method for the Analysis of Speech Intelligibility Tests
Source: PLoS One. 2015 Jul 6;10(7):e0132409. doi: 10.1371/journal.pone.0132409 (PMC4493151; doi:10.1371/journal.pone.0132409)
Supplement: S2 Data — StudyTwo.xlsx is the full data set, StudyTwo_srt.xlsx is the data set summarized as SRT. (ZIP) [file pone.0132409.s002.zip]

Archive with 2 entries (2 files):
- StudyTwo.xlsx
- StudyTwo_srt.xlsx
