# Supplementary material for: A Statistical Method for the Analysis of Speech Intelligibility Tests
Source: PLoS One. 2015 Jul 6;10(7):e0132409. doi: 10.1371/journal.pone.0132409 (PMC4493151; doi:10.1371/journal.pone.0132409)
Supplement: S2 Data — StudyTwo.xlsx is the full data set, StudyTwo_srt.xlsx is the data set summarized as SRT. (ZIP) [file pone.0132409.s002.zip › StudyTwo.xlsx]

## Sheet: StudyTwo
subject	date_time	block	treatment	snr	num_correct	num_items
S10	2012-05-10 13:05:18	1	SpZ-3	5	6	6
S10	2012-05-10 13:05:18	1	SpZ-3	1	0	5
S10	2012-05-10 13:05:18	1	SpZ-3	5	5	7
S10	2012-05-10 13:05:18	1	SpZ-3	1	4	5
S10	2012-05-10 13:05:18	1	SpZ-3	1.8	2	7
S10	2012-05-10 13:05:18	1	SpZ-3	3.8	6	6
S10	2012-05-10 13:05:18	1	SpZ-3	1.8	6	6
S10	2012-05-10 13:05:18	1	SpZ-3	-0.2	0	7
S10	2012-05-10 13:05:18	1	SpZ-3	1.8	5	5
S10	2012-05-10 13:05:18	1	SpZ-3	-0.2	5	7
S10	2012-05-10 13:05:18	1	SpZ-3	-2.2	0	5
S10	2012-05-10 13:05:18	1	SpZ-3	-0.2	0	7
S10	2012-05-10 13:05:18	1	SpZ-3	1.8	0	7
S10	2012-05-10 13:05:18	1	SpZ-3	3.8	6	6
S10	2012-05-10 13:05:18	1	SpZ-3	1.8	2	7
S10	2012-05-10 13:05:18	1	SpZ-3	3.8	4	7
S10	2012-05-10 13:05:18	1	SpZ-3	1.8	0	8
S10	2012-05-10 13:05:18	1	SpZ-3	3.8	0	4
S10	2012-05-10 13:05:18	1	SpZ-3	5.8	6	6
S10	2012-05-10 13:05:18	1	SpZ-3	3.8	0	6
S10	2012-05-10 13:09:50	2	SpS0	5	7	7
S10	2012-05-10 13:09:50	2	SpS0	1	6	6
S10	2012-05-10 13:09:50	2	SpS0	-3	0	6
S10	2012-05-10 13:09:50	2	SpS0	1	0	6
S10	2012-05-10 13:09:50	2	SpS0	1.8	6	6
S10	2012-05-10 13:09:50	2	SpS0	-0.2	6	6
S10	2012-05-10 13:09:50	2	SpS0	-2.2	0	6
S10	2012-05-10 13:09:50	2	SpS0	-0.2	7	8
S10	2012-05-10 13:09:50	2	SpS0	-2.2	5	6
S10	2012-05-10 13:09:50	2	SpS0	-4.2	0	6
S10	2012-05-10 13:09:50	2	SpS0	-2.2	0	7
S10	2012-05-10 13:09:50	2	SpS0	-0.2	0	6
S10	2012-05-10 13:09:50	2	SpS0	1.8	2	7
S10	2012-05-10 13:09:50	2	SpS0	3.8	7	7
S10	2012-05-10 13:09:50	2	SpS0	1.8	7	7
S10	2012-05-10 13:09:50	2	SpS0	-0.2	0	7
S10	2012-05-10 13:09:50	2	SpS0	1.8	6	6
S10	2012-05-10 13:09:50	2	SpS0	-0.2	0	7
S10	2012-05-10 13:09:50	2	SpS0	1.8	4	6
S10	2012-05-10 13:09:50	2	SpS0	-0.2	0	6
S10	2012-05-10 13:14:04	3	SpZ0	5	8	8
S10	2012-05-10 13:14:04	3	SpZ0	1	5	7
S10	2012-05-10 13:14:04	3	SpZ0	-3	0	6
S10	2012-05-10 13:14:04	3	SpZ0	1	3	6
S10	2012-05-10 13:14:04	3	SpZ0	0.2	0	7
S10	2012-05-10 13:14:04	3	SpZ0	2.2	2	6
S10	2012-05-10 13:14:04	3	SpZ0	4.2	8	8
S10	2012-05-10 13:14:04	3	SpZ0	2.2	7	7
S10	2012-05-10 13:14:04	3	SpZ0	0.2	0	6
S10	2012-05-10 13:14:04	3	SpZ0	2.2	5	5
S10	2012-05-10 13:14:04	3	SpZ0	0.2	4	6
S10	2012-05-10 13:14:04	3	SpZ0	-1.8	0	6
S10	2012-05-10 13:14:04	3	SpZ0	0.2	5	7
S10	2012-05-10 13:14:04	3	SpZ0	-1.8	7	7
S10	2012-05-10 13:14:04	3	SpZ0	-3.8	0	6
S10	2012-05-10 13:14:04	3	SpZ0	-1.8	0	5
S10	2012-05-10 13:14:04	3	SpZ0	0.2	6	6
S10	2012-05-10 13:14:04	3	SpZ0	-1.8	0	6
S10	2012-05-10 13:14:04	3	SpZ0	0.2	4	8
S10	2012-05-10 13:14:04	3	SpZ0	-1.8	5	5
S10	2012-05-10 13:18:13	4	Beam	5	6	6
S10	2012-05-10 13:18:13	4	Beam	1	0	7
S10	2012-05-10 13:18:13	4	Beam	5	2	5
S10	2012-05-10 13:18:13	4	Beam	9	7	7
S10	2012-05-10 13:18:13	4	Beam	5	2	7
S10	2012-05-10 13:18:13	4	Beam	7	0	6
S10	2012-05-10 13:18:13	4	Beam	9	7	7
S10	2012-05-10 13:18:13	4	Beam	7	3	6
S10	2012-05-10 13:18:13	4	Beam	5	1	5
S10	2012-05-10 13:18:13	4	Beam	7	0	5
S10	2012-05-10 13:18:13	4	Beam	9	0	5
S10	2012-05-10 13:18:13	4	Beam	11	7	7
S10	2012-05-10 13:18:13	4	Beam	9	7	7
S10	2012-05-10 13:18:13	4	Beam	7	4	7
S10	2012-05-10 13:18:13	4	Beam	5	7	7
S10	2012-05-10 13:18:13	4	Beam	3	1	7
S10	2012-05-10 13:18:13	4	Beam	5	3	7
S10	2012-05-10 13:18:13	4	Beam	7	3	5
S10	2012-05-10 13:18:13	4	Beam	5	0	4
S10	2012-05-10 13:18:13	4	Beam	7	0	6
S10	2012-05-10 13:23:08	5	SpZ+6	5	6	6
S10	2012-05-10 13:23:08	5	SpZ+6	1	6	6
S10	2012-05-10 13:23:08	5	SpZ+6	-3	0	7
S10	2012-05-10 13:23:08	5	SpZ+6	1	6	6
S10	2012-05-10 13:23:08	5	SpZ+6	0.2	0	6
S10	2012-05-10 13:23:08	5	SpZ+6	2.2	3	7
S10	2012-05-10 13:23:08	5	SpZ+6	4.2	8	8
S10	2012-05-10 13:23:08	5	SpZ+6	2.2	7	7
S10	2012-05-10 13:23:08	5	SpZ+6	0.2	5	5
S10	2012-05-10 13:23:08	5	SpZ+6	-1.8	5	5
S10	2012-05-10 13:23:08	5	SpZ+6	-3.8	0	5
S10	2012-05-10 13:23:08	5	SpZ+6	-1.8	0	5
S10	2012-05-10 13:23:08	5	SpZ+6	0.2	4	7
S10	2012-05-10 13:23:08	5	SpZ+6	-1.8	0	8
S10	2012-05-10 13:23:08	5	SpZ+6	0.2	3	7
S10	2012-05-10 13:23:08	5	SpZ+6	2.2	0	8
S10	2012-05-10 13:23:08	5	SpZ+6	4.2	8	8
S10	2012-05-10 13:23:08	5	SpZ+6	2.2	0	6
S10	2012-05-10 13:23:08	5	SpZ+6	4.2	0	7
S10	2012-05-10 13:23:08	5	SpZ+6	6.2	6	7
S10	2012-05-10 13:31:35	6	SpZ+3	5	7	7
S10	2012-05-10 13:31:35	6	SpZ+3	1	7	7
S10	2012-05-10 13:31:35	6	SpZ+3	-3	0	5
S10	2012-05-10 13:31:35	6	SpZ+3	1	0	6
S10	2012-05-10 13:31:35	6	SpZ+3	1.8	6	7
S10	2012-05-10 13:31:35	6	SpZ+3	-0.2	7	7
S10	2012-05-10 13:31:35	6	SpZ+3	-2.2	4	6
S10	2012-05-10 13:31:35	6	SpZ+3	-4.2	8	8
S10	2012-05-10 13:31:35	6	SpZ+3	-6.2	0	7
S10	2012-05-10 13:31:35	6	SpZ+3	-4.2	0	5
S10	2012-05-10 13:31:35	6	SpZ+3	-2.2	0	7
S10	2012-05-10 13:31:35	6	SpZ+3	-0.2	6	6
S10	2012-05-10 13:31:35	6	SpZ+3	-2.2	6	6
S10	2012-05-10 13:31:35	6	SpZ+3	-4.2	2	6
S10	2012-05-10 13:31:35	6	SpZ+3	-2.2	2	5
S10	2012-05-10 13:31:35	6	SpZ+3	-0.2	6	6
S10	2012-05-10 13:31:35	6	SpZ+3	-2.2	0	6
S10	2012-05-10 13:31:35	6	SpZ+3	-0.2	4	5
S10	2012-05-10 13:31:35	6	SpZ+3	-2.2	3	7
S10	2012-05-10 13:31:35	6	SpZ+3	-0.2	5	5
S10	2012-05-21 11:00:55	7	SpZ+3	5	7	7
S10	2012-05-21 11:00:55	7	SpZ+3	1	0	6
S10	2012-05-21 11:00:55	7	SpZ+3	5	5	8
S10	2012-05-21 11:00:55	7	SpZ+3	1	1	7
S10	2012-05-21 11:00:55	7	SpZ+3	3.4	7	7
S10	2012-05-21 11:00:55	7	SpZ+3	1.4	6	6
S10	2012-05-21 11:00:55	7	SpZ+3	-0.6	0	5
S10	2012-05-21 11:00:55	7	SpZ+3	1.4	6	6
S10	2012-05-21 11:00:55	7	SpZ+3	-0.6	8	8
S10	2012-05-21 11:00:55	7	SpZ+3	-2.6	0	5
S10	2012-05-21 11:00:55	7	SpZ+3	-0.6	4	6
S10	2012-05-21 11:00:55	7	SpZ+3	-2.6	4	6
S10	2012-05-21 11:00:55	7	SpZ+3	-4.6	0	5
S10	2012-05-21 11:00:55	7	SpZ+3	-2.6	0	7
S10	2012-05-21 11:00:55	7	SpZ+3	-0.6	0	6
S10	2012-05-21 11:00:55	7	SpZ+3	1.4	6	6
S10	2012-05-21 11:00:55	7	SpZ+3	-0.6	0	5
S10	2012-05-21 11:00:55	7	SpZ+3	1.4	2	7
S10	2012-05-21 11:00:55	7	SpZ+3	3.4	3	5
S10	2012-05-21 11:00:55	7	SpZ+3	1.4	2	6
S10	2012-05-21 11:09:43	8	SpZ+6	5	7	7
S10	2012-05-21 11:09:43	8	SpZ+6	1	4	5
S10	2012-05-21 11:09:43	8	SpZ+6	-3	2	7
S10	2012-05-21 11:09:43	8	SpZ+6	1	0	6
S10	2012-05-21 11:09:43	8	SpZ+6	1.8	0	6
S10	2012-05-21 11:09:43	8	SpZ+6	3.8	0	5
S10	2012-05-21 11:09:43	8	SpZ+6	5.8	7	7
S10	2012-05-21 11:09:43	8	SpZ+6	3.8	7	7
S10	2012-05-21 11:09:43	8	SpZ+6	1.8	7	7
S10	2012-05-21 11:09:43	8	SpZ+6	-0.2	0	6
S10	2012-05-21 11:09:43	8	SpZ+6	1.8	6	6
S10	2012-05-21 11:09:43	8	SpZ+6	-0.2	8	8
S10	2012-05-21 11:09:43	8	SpZ+6	-2.2	3	7
S10	2012-05-21 11:09:43	8	SpZ+6	-0.2	3	6
S10	2012-05-21 11:09:43	8	SpZ+6	-2.2	7	7
S10	2012-05-21 11:09:43	8	SpZ+6	-4.2	3	6
S10	2012-05-21 11:09:43	8	SpZ+6	-6.2	0	5
S10	2012-05-21 11:09:43	8	SpZ+6	-4.2	0	7
S10	2012-05-21 11:09:43	8	SpZ+6	-2.2	3	5
S10	2012-05-21 11:09:43	8	SpZ+6	-4.2	3	7
S10	2012-05-21 11:14:42	9	Beam	5	0	8
S10	2012-05-21 11:14:42	9	Beam	9	4	6
S10	2012-05-21 11:14:42	9	Beam	5	2	6
S10	2012-05-21 11:14:42	9	Beam	9	0	7
S10	2012-05-21 11:14:42	9	Beam	8.2	6	6
S10	2012-05-21 11:14:42	9	Beam	6.2	2	7
S10	2012-05-21 11:14:42	9	Beam	8.2	4	7
S10	2012-05-21 11:14:42	9	Beam	6.2	6	7
S10	2012-05-21 11:14:42	9	Beam	4.2	6	6
S10	2012-05-21 11:14:42	9	Beam	2.2	2	6
S10	2012-05-21 11:14:42	9	Beam	4.2	5	5
S10	2012-05-21 11:14:42	9	Beam	2.2	0	6
S10	2012-05-21 11:14:42	9	Beam	4.2	4	6
S10	2012-05-21 11:14:42	9	Beam	2.2	3	5
S10	2012-05-21 11:14:42	9	Beam	0.2	0	6
S10	2012-05-21 11:14:42	9	Beam	2.2	0	7
S10	2012-05-21 11:14:42	9	Beam	4.2	7	7
S10	2012-05-21 11:14:42	9	Beam	2.2	0	6
S10	2012-05-21 11:14:42	9	Beam	4.2	0	5
S10	2012-05-21 11:14:42	9	Beam	6.2	6	6
S10	2012-05-21 11:19:39	10	SpZ0	5	6	7
S10	2012-05-21 11:19:39	10	SpZ0	1	0	6
S10	2012-05-21 11:19:39	10	SpZ0	5	6	8
S10	2012-05-21 11:19:39	10	SpZ0	1	7	7
S10	2012-05-21 11:19:39	10	SpZ0	1.8	5	5
S10	2012-05-21 11:19:39	10	SpZ0	-0.2	0	7
S10	2012-05-21 11:19:39	10	SpZ0	1.8	8	8
S10	2012-05-21 11:19:39	10	SpZ0	-0.2	6	6
S10	2012-05-21 11:19:39	10	SpZ0	-2.2	0	6
S10	2012-05-21 11:19:39	10	SpZ0	-0.2	2	6
S10	2012-05-21 11:19:39	10	SpZ0	1.8	5	6
S10	2012-05-21 11:19:39	10	SpZ0	-0.2	1	6
S10	2012-05-21 11:19:39	10	SpZ0	1.8	7	7
S10	2012-05-21 11:19:39	10	SpZ0	-0.2	1	7
S10	2012-05-21 11:19:39	10	SpZ0	1.8	0	7
S10	2012-05-21 11:19:39	10	SpZ0	3.8	6	7
S10	2012-05-21 11:19:39	10	SpZ0	1.8	7	7
S10	2012-05-21 11:19:39	10	SpZ0	-0.2	7	7
S10	2012-05-21 11:19:39	10	SpZ0	-2.2	0	7
S10	2012-05-21 11:19:39	10	SpZ0	-0.2	7	7
S10	2012-05-21 11:23:49	11	SpS0	5	6	6
S10	2012-05-21 11:23:49	11	SpS0	1	0	7
S10	2012-05-21 11:23:49	11	SpS0	5	0	7
S10	2012-05-21 11:23:49	11	SpS0	9	3	6
S10	2012-05-21 11:23:49	11	SpS0	5	5	5
S10	2012-05-21 11:23:49	11	SpS0	3	0	7
S10	2012-05-21 11:23:49	11	SpS0	5	5	6
S10	2012-05-21 11:23:49	11	SpS0	3	0	5
S10	2012-05-21 11:23:49	11	SpS0	5	7	7
S10	2012-05-21 11:23:49	11	SpS0	3	8	8
S10	2012-05-21 11:23:49	11	SpS0	1	5	6
S10	2012-05-21 11:23:49	11	SpS0	-1	0	8
S10	2012-05-21 11:23:49	11	SpS0	1	7	7
S10	2012-05-21 11:23:49	11	SpS0	-1	2	6
S10	2012-05-21 11:23:49	11	SpS0	1	5	6
S10	2012-05-21 11:23:49	11	SpS0	-1	6	7
S10	2012-05-21 11:23:49	11	SpS0	-3	0	5
S10	2012-05-21 11:23:49	11	SpS0	-1	0	6
S10	2012-05-21 11:23:49	11	SpS0	1	0	6
S10	2012-05-21 11:23:49	11	SpS0	3	0	7
S10	2012-05-21 11:28:40	12	SpZ-3	5	6	6
S10	2012-05-21 11:28:40	12	SpZ-3	1	2	7
S10	2012-05-21 11:28:40	12	SpZ-3	5	7	7
S10	2012-05-21 11:28:40	12	SpZ-3	1	6	6
S10	2012-05-21 11:28:40	12	SpZ-3	1.8	6	6
S10	2012-05-21 11:28:40	12	SpZ-3	-0.2	3	6
S10	2012-05-21 11:28:40	12	SpZ-3	-2.2	5	7
S10	2012-05-21 11:28:40	12	SpZ-3	-4.2	0	7
S10	2012-05-21 11:28:40	12	SpZ-3	-2.2	2	6
S10	2012-05-21 11:28:40	12	SpZ-3	-0.2	6	6
S10	2012-05-21 11:28:40	12	SpZ-3	-2.2	0	6
S10	2012-05-21 11:28:40	12	SpZ-3	-0.2	0	6
S10	2012-05-21 11:28:40	12	SpZ-3	1.8	7	7
S10	2012-05-21 11:28:40	12	SpZ-3	-0.2	3	6
S10	2012-05-21 11:28:40	12	SpZ-3	-2.2	6	7
S10	2012-05-21 11:28:40	12	SpZ-3	-4.2	3	7
S10	2012-05-21 11:28:40	12	SpZ-3	-2.2	5	6
S10	2012-05-21 11:28:40	12	SpZ-3	-4.2	0	7
S10	2012-05-21 11:28:40	12	SpZ-3	-2.2	0	5
S10	2012-05-21 11:28:40	12	SpZ-3	-0.2	5	6
S06	2011-09-28 13:01:23	13	SpZ+3	2	4	4
S06	2011-09-28 13:01:23	13	SpZ+3	-2	6	6
S06	2011-09-28 13:01:23	13	SpZ+3	-6	4	5
S06	2011-09-28 13:01:23	13	SpZ+3	-10	0	7
S06	2011-09-28 13:01:23	13	SpZ+3	-4.4	3	7
S06	2011-09-28 13:01:23	13	SpZ+3	-2.4	4	6
S06	2011-09-28 13:01:23	13	SpZ+3	-4.4	4	5
S06	2011-09-28 13:01:23	13	SpZ+3	-6.4	6	6
S06	2011-09-28 13:01:23	13	SpZ+3	-8.4	3	5
S06	2011-09-28 13:01:23	13	SpZ+3	-10.4	0	8
S06	2011-09-28 13:01:23	13	SpZ+3	-8.4	2	7
S06	2011-09-28 13:01:23	13	SpZ+3	-6.4	4	7
S06	2011-09-28 13:01:23	13	SpZ+3	-8.4	2	7
S06	2011-09-28 13:01:23	13	SpZ+3	-6.4	6	6
S06	2011-09-28 13:01:23	13	SpZ+3	-8.4	5	7
S06	2011-09-28 13:01:23	13	SpZ+3	-10.4	0	7
S06	2011-09-28 13:01:23	13	SpZ+3	-8.4	0	7
S06	2011-09-28 13:01:23	13	SpZ+3	-6.4	4	6
S06	2011-09-28 13:01:23	13	SpZ+3	-8.4	2	6
S06	2011-09-28 13:01:23	13	SpZ+3	-6.4	3	6
S06	2011-09-28 13:01:23	13	SpZ+3	-8.4	4	6
S06	2011-09-28 13:01:23	13	SpZ+3	-10.4	1	7
S06	2011-09-28 13:01:23	13	SpZ+3	-8.4	1	7
S06	2011-09-28 13:01:23	13	SpZ+3	-6.4	0	6
S06	2011-09-28 13:01:23	13	SpZ+3	-4.4	3	5
S06	2011-09-28 13:01:23	13	SpZ+3	-6.4	4	7
S06	2011-09-28 13:01:23	13	SpZ+3	-8.4	4	6
S06	2011-09-28 13:01:23	13	SpZ+3	-10.4	5	7
S06	2011-09-28 13:01:23	13	SpZ+3	-12.4	3	6
S06	2011-09-28 13:01:23	13	SpZ+3	-14.4	1	7
S06	2011-09-28 13:01:23	13	SpZ+3	-12.4	0	5
S06	2011-09-28 13:01:23	13	SpZ+3	-10.4	4	7
S06	2011-09-28 13:11:21	14	Beam	2	6	7
S06	2011-09-28 13:11:21	14	Beam	-2	2	6
S06	2011-09-28 13:11:21	14	Beam	2	7	7
S06	2011-09-28 13:11:21	14	Beam	-2	5	6
S06	2011-09-28 13:11:21	14	Beam	-1.2	5	7
S06	2011-09-28 13:11:21	14	Beam	-3.2	0	6
S06	2011-09-28 13:11:21	14	Beam	-1.2	4	7
S06	2011-09-28 13:11:21	14	Beam	-3.2	6	6
S06	2011-09-28 13:11:21	14	Beam	-5.2	0	5
S06	2011-09-28 13:11:21	14	Beam	-3.2	1	6
S06	2011-09-28 13:11:21	14	Beam	-1.2	0	6
S06	2011-09-28 13:11:21	14	Beam	0.8	4	5
S06	2011-09-28 13:11:21	14	Beam	-1.2	3	6
S06	2011-09-28 13:11:21	14	Beam	-3.2	4	6
S06	2011-09-28 13:11:21	14	Beam	-5.2	0	6
S06	2011-09-28 13:11:21	14	Beam	-3.2	2	6
S06	2011-09-28 13:11:21	14	Beam	-1.2	3	6
S06	2011-09-28 13:11:21	14	Beam	-3.2	4	7
S06	2011-09-28 13:11:21	14	Beam	-5.2	6	7
S06	2011-09-28 13:11:21	14	Beam	-7.2	3	6
S06	2011-09-28 13:11:21	14	Beam	-9.2	0	7
S06	2011-09-28 13:11:21	14	Beam	-7.2	1	5
S06	2011-09-28 13:11:21	14	Beam	-5.2	4	6
S06	2011-09-28 13:11:21	14	Beam	-7.2	0	5
S06	2011-09-28 13:11:21	14	Beam	-5.2	4	8
S06	2011-09-28 13:11:21	14	Beam	-7.2	3	5
S06	2011-09-28 13:11:21	14	Beam	-9.2	0	6
S06	2011-09-28 13:11:21	14	Beam	-7.2	0	7
S06	2011-09-28 13:11:21	14	Beam	-5.2	2	5
S06	2011-09-28 13:11:21	14	Beam	-3.2	6	6
S06	2011-09-28 13:11:21	14	Beam	-5.2	0	6
S06	2011-09-28 13:11:21	14	Beam	-3.2	0	6
S06	2011-09-28 13:26:16	15	SpZ+6	2	8	8
S06	2011-09-28 13:26:16	15	SpZ+6	-2	6	6
S06	2011-09-28 13:26:16	15	SpZ+6	-6	5	6
S06	2011-09-28 13:26:16	15	SpZ+6	-10	0	7
S06	2011-09-28 13:26:16	15	SpZ+6	-4.4	3	8
S06	2011-09-28 13:26:16	15	SpZ+6	-2.4	7	7
S06	2011-09-28 13:26:16	15	SpZ+6	-4.4	6	6
S06	2011-09-28 13:26:16	15	SpZ+6	-6.4	6	6
S06	2011-09-28 13:26:16	15	SpZ+6	-8.4	5	6
S06	2011-09-28 13:26:16	15	SpZ+6	-10.4	6	6
S06	2011-09-28 13:26:16	15	SpZ+6	-12.4	0	6
S06	2011-09-28 13:26:16	15	SpZ+6	-10.4	1	5
S06	2011-09-28 13:26:16	15	SpZ+6	-8.4	1	6
S06	2011-09-28 13:26:16	15	SpZ+6	-6.4	6	6
S06	2011-09-28 13:26:16	15	SpZ+6	-8.4	7	7
S06	2011-09-28 13:26:16	15	SpZ+6	-10.4	3	7
S06	2011-09-28 13:26:16	15	SpZ+6	-8.4	6	6
S06	2011-09-28 13:26:16	15	SpZ+6	-10.4	0	6
S06	2011-09-28 13:26:16	15	SpZ+6	-8.4	6	7
S06	2011-09-28 13:26:16	15	SpZ+6	-10.4	3	8
S06	2011-09-28 13:26:16	15	SpZ+6	-8.4	2	6
S06	2011-09-28 13:26:16	15	SpZ+6	-6.4	3	6
S06	2011-09-28 13:26:16	15	SpZ+6	-8.4	0	6
S06	2011-09-28 13:26:16	15	SpZ+6	-6.4	4	7
S06	2011-09-28 13:26:16	15	SpZ+6	-8.4	0	6
S06	2011-09-28 13:26:16	15	SpZ+6	-6.4	6	8
S06	2011-09-28 13:26:16	15	SpZ+6	-8.4	4	7
S06	2011-09-28 13:26:16	15	SpZ+6	-10.4	4	6
S06	2011-09-28 13:26:16	15	SpZ+6	-12.4	0	6
S06	2011-09-28 13:26:16	15	SpZ+6	-10.4	0	7
S06	2011-09-28 13:26:16	15	SpZ+6	-8.4	0	7
S06	2011-09-28 13:26:16	15	SpZ+6	-6.4	3	7
S06	2011-09-28 14:20:09	16	SpZ-3	2	8	8
S06	2011-09-28 14:20:09	16	SpZ-3	-2	8	8
S06	2011-09-28 14:20:09	16	SpZ-3	-6	0	7
S06	2011-09-28 14:20:09	16	SpZ-3	-2	7	7
S06	2011-09-28 14:20:09	16	SpZ-3	-2.8	4	7
S06	2011-09-28 14:20:09	16	SpZ-3	-4.8	0	6
S06	2011-09-28 14:20:09	16	SpZ-3	-2.8	6	6
S06	2011-09-28 14:20:09	16	SpZ-3	-4.8	2	5
S06	2011-09-28 14:20:09	16	SpZ-3	-2.8	7	7
S06	2011-09-28 14:20:09	16	SpZ-3	-4.8	7	7
S06	2011-09-28 14:20:09	16	SpZ-3	-6.8	3	5
S06	2011-09-28 14:20:09	16	SpZ-3	-8.8	2	7
S06	2011-09-28 14:20:09	16	SpZ-3	-6.8	2	6
S06	2011-09-28 14:20:09	16	SpZ-3	-4.8	8	8
S06	2011-09-28 14:20:09	16	SpZ-3	-6.8	0	7
S06	2011-09-28 14:20:09	16	SpZ-3	-4.8	7	7
S06	2011-09-28 14:20:09	16	SpZ-3	-6.8	4	5
S06	2011-09-28 14:20:09	16	SpZ-3	-8.8	0	7
S06	2011-09-28 14:20:09	16	SpZ-3	-6.8	7	7
S06	2011-09-28 14:20:09	16	SpZ-3	-8.8	1	6
S06	2011-09-28 14:20:09	16	SpZ-3	-6.8	5	7
S06	2011-09-28 14:20:09	16	SpZ-3	-8.8	4	7
S06	2011-09-28 14:20:09	16	SpZ-3	-10.8	3	5
S06	2011-09-28 14:20:09	16	SpZ-3	-12.8	0	6
S06	2011-09-28 14:20:09	16	SpZ-3	-10.8	4	7
S06	2011-09-28 14:20:09	16	SpZ-3	-12.8	0	6
S06	2011-09-28 14:20:09	16	SpZ-3	-10.8	2	6
S06	2011-09-28 14:20:09	16	SpZ-3	-8.8	2	7
S06	2011-09-28 14:20:09	16	SpZ-3	-6.8	2	5
S06	2011-09-28 14:20:09	16	SpZ-3	-4.8	7	7
S06	2011-09-28 14:20:09	16	SpZ-3	-6.8	1	6
S06	2011-09-28 14:20:09	16	SpZ-3	-4.8	4	6
S06	2011-09-28 14:29:24	17	SpZ0	2	6	6
S06	2011-09-28 14:29:24	17	SpZ0	-2	6	6
S06	2011-09-28 14:29:24	17	SpZ0	-6	7	8
S06	2011-09-28 14:29:24	17	SpZ0	-10	0	6
S06	2011-09-28 14:29:24	17	SpZ0	-4.4	5	5
S06	2011-09-28 14:29:24	17	SpZ0	-6.4	7	7
S06	2011-09-28 14:29:24	17	SpZ0	-8.4	6	7
S06	2011-09-28 14:29:24	17	SpZ0	-10.4	6	6
S06	2011-09-28 14:29:24	17	SpZ0	-12.4	0	6
S06	2011-09-28 14:29:24	17	SpZ0	-10.4	1	7
S06	2011-09-28 14:29:24	17	SpZ0	-8.4	5	5
S06	2011-09-28 14:29:24	17	SpZ0	-10.4	7	8
S06	2011-09-28 14:29:24	17	SpZ0	-12.4	0	6
S06	2011-09-28 14:29:24	17	SpZ0	-10.4	5	5
S06	2011-09-28 14:29:24	17	SpZ0	-12.4	0	7
S06	2011-09-28 14:29:24	17	SpZ0	-10.4	4	6
S06	2011-09-28 14:29:24	17	SpZ0	-12.4	1	7
S06	2011-09-28 14:29:24	17	SpZ0	-10.4	1	7
S06	2011-09-28 14:29:24	17	SpZ0	-8.4	7	7
S06	2011-09-28 14:29:24	17	SpZ0	-10.4	0	7
S06	2011-09-28 14:29:24	17	SpZ0	-8.4	4	5
S06	2011-09-28 14:29:24	17	SpZ0	-10.4	0	7
S06	2011-09-28 14:29:24	17	SpZ0	-8.4	1	5
S06	2011-09-28 14:29:24	17	SpZ0	-6.4	2	6
S06	2011-09-28 14:29:24	17	SpZ0	-4.4	2	7
S06	2011-09-28 14:29:24	17	SpZ0	-2.4	5	7
S06	2011-09-28 14:29:24	17	SpZ0	-4.4	4	8
S06	2011-09-28 14:29:24	17	SpZ0	-6.4	2	6
S06	2011-09-28 14:29:24	17	SpZ0	-4.4	6	6
S06	2011-09-28 14:29:24	17	SpZ0	-6.4	6	6
S06	2011-09-28 14:29:24	17	SpZ0	-8.4	8	8
S06	2011-09-28 14:29:24	17	SpZ0	-10.4	4	6
S06	2011-09-28 14:40:03	18	SpS0	2	7	7
S06	2011-09-28 14:40:03	18	SpS0	-2	0	6
S06	2011-09-28 14:40:03	18	SpS0	2	7	7
S06	2011-09-28 14:40:03	18	SpS0	-2	4	7
S06	2011-09-28 14:40:03	18	SpS0	-1.2	6	6
S06	2011-09-28 14:40:03	18	SpS0	-3.2	6	6
S06	2011-09-28 14:40:03	18	SpS0	-5.2	1	4
S06	2011-09-28 14:40:03	18	SpS0	-3.2	5	5
S06	2011-09-28 14:40:03	18	SpS0	-5.2	5	5
S06	2011-09-28 14:40:03	18	SpS0	-7.2	8	8
S06	2011-09-28 14:40:03	18	SpS0	-9.2	1	7
S06	2011-09-28 14:40:03	18	SpS0	-7.2	3	5
S06	2011-09-28 14:40:03	18	SpS0	-9.2	7	7
S06	2011-09-28 14:40:03	18	SpS0	-11.2	0	6
S06	2011-09-28 14:40:03	18	SpS0	-9.2	0	6
S06	2011-09-28 14:40:03	18	SpS0	-7.2	5	7
S06	2011-09-28 14:40:03	18	SpS0	-9.2	2	6
S06	2011-09-28 14:40:03	18	SpS0	-7.2	6	7
S06	2011-09-28 14:40:03	18	SpS0	-9.2	4	7
S06	2011-09-28 14:40:03	18	SpS0	-11.2	0	6
S06	2011-09-28 14:40:03	18	SpS0	-9.2	0	7
S06	2011-09-28 14:40:03	18	SpS0	-7.2	3	6
S06	2011-09-28 14:40:03	18	SpS0	-9.2	0	5
S06	2011-09-28 14:40:03	18	SpS0	-7.2	0	6
S06	2011-09-28 14:40:03	18	SpS0	-5.2	2	6
S06	2011-09-28 14:40:03	18	SpS0	-3.2	3	6
S06	2011-09-28 14:40:03	18	SpS0	-5.2	3	6
S06	2011-09-28 14:40:03	18	SpS0	-7.2	5	5
S06	2011-09-28 14:40:03	18	SpS0	-9.2	6	6
S06	2011-09-28 14:40:03	18	SpS0	-11.2	2	6
S06	2011-09-28 14:40:03	18	SpS0	-9.2	5	7
S06	2011-09-28 14:40:03	18	SpS0	-11.2	2	7
S06	2011-10-21 11:41:58	19	SpS0	2	6	6
S06	2011-10-21 11:41:58	19	SpS0	-2	6	6
S06	2011-10-21 11:41:58	19	SpS0	-6	8	8
S06	2011-10-21 11:41:58	19	SpS0	-10	0	5
S06	2011-10-21 11:41:58	19	SpS0	-4.4	1	6
S06	2011-10-21 11:41:58	19	SpS0	-2.4	6	6
S06	2011-10-21 11:41:58	19	SpS0	-4.4	5	6
S06	2011-10-21 11:41:58	19	SpS0	-6.4	3	7
S06	2011-10-21 11:41:58	19	SpS0	-4.4	1	6
S06	2011-10-21 11:41:58	19	SpS0	-2.4	0	6
S06	2011-10-21 11:41:58	19	SpS0	-0.4	6	8
S06	2011-10-21 11:41:58	19	SpS0	-2.4	5	5
S06	2011-10-21 11:41:58	19	SpS0	-4.4	2	7
S06	2011-10-21 11:41:58	19	SpS0	-2.4	7	7
S06	2011-10-21 11:41:58	19	SpS0	-4.4	0	6
S06	2011-10-21 11:41:58	19	SpS0	-2.4	0	8
S06	2011-10-21 11:41:58	19	SpS0	-0.4	7	7
S06	2011-10-21 11:41:58	19	SpS0	-2.4	3	6
S06	2011-10-21 11:41:58	19	SpS0	-4.4	0	6
S06	2011-10-21 11:41:58	19	SpS0	-2.4	5	7
S06	2011-10-21 11:41:58	19	SpS0	-4.4	5	5
S06	2011-10-21 11:41:58	19	SpS0	-6.4	0	7
S06	2011-10-21 11:41:58	19	SpS0	-4.4	0	7
S06	2011-10-21 11:41:58	19	SpS0	-2.4	4	7
S06	2011-10-21 11:41:58	19	SpS0	-4.4	3	8
S06	2011-10-21 11:41:58	19	SpS0	-2.4	0	7
S06	2011-10-21 11:41:58	19	SpS0	-0.4	6	6
S06	2011-10-21 11:41:58	19	SpS0	-2.4	4	5
S06	2011-10-21 11:41:58	19	SpS0	-4.4	0	8
S06	2011-10-21 11:41:58	19	SpS0	-2.4	0	6
S06	2011-10-21 11:41:58	19	SpS0	-0.4	6	6
S06	2011-10-21 11:41:58	19	SpS0	-2.4	0	7
S06	2011-10-21 11:50:47	20	SpZ0	2	5	5
S06	2011-10-21 11:50:47	20	SpZ0	-2	6	6
S06	2011-10-21 11:50:47	20	SpZ0	-6	3	5
S06	2011-10-21 11:50:47	20	SpZ0	-10	0	6
S06	2011-10-21 11:50:47	20	SpZ0	-4.4	6	6
S06	2011-10-21 11:50:47	20	SpZ0	-6.4	0	6
S06	2011-10-21 11:50:47	20	SpZ0	-4.4	6	6
S06	2011-10-21 11:50:47	20	SpZ0	-6.4	4	7
S06	2011-10-21 11:50:47	20	SpZ0	-8.4	0	7
S06	2011-10-21 11:50:47	20	SpZ0	-6.4	4	6
S06	2011-10-21 11:50:47	20	SpZ0	-8.4	1	6
S06	2011-10-21 11:50:47	20	SpZ0	-6.4	0	8
S06	2011-10-21 11:50:47	20	SpZ0	-4.4	5	6
S06	2011-10-21 11:50:47	20	SpZ0	-6.4	6	8
S06	2011-10-21 11:50:47	20	SpZ0	-8.4	3	5
S06	2011-10-21 11:50:47	20	SpZ0	-10.4	0	6
S06	2011-10-21 11:50:47	20	SpZ0	-8.4	0	7
S06	2011-10-21 11:50:47	20	SpZ0	-6.4	0	6
S06	2011-10-21 11:50:47	20	SpZ0	-4.4	6	6
S06	2011-10-21 11:50:47	20	SpZ0	-6.4	6	6
S06	2011-10-21 11:50:47	20	SpZ0	-8.4	2	5
S06	2011-10-21 11:50:47	20	SpZ0	-6.4	8	9
S06	2011-10-21 11:50:47	20	SpZ0	-8.4	3	7
S06	2011-10-21 11:50:47	20	SpZ0	-6.4	0	6
S06	2011-10-21 11:50:47	20	SpZ0	-4.4	6	6
S06	2011-10-21 11:50:47	20	SpZ0	-6.4	3	7
S06	2011-10-21 11:50:47	20	SpZ0	-4.4	6	6
S06	2011-10-21 11:50:47	20	SpZ0	-6.4	7	7
S06	2011-10-21 11:50:47	20	SpZ0	-8.4	5	5
S06	2011-10-21 11:50:47	20	SpZ0	-10.4	8	8
S06	2011-10-21 11:50:47	20	SpZ0	-12.4	0	7
S06	2011-10-21 11:50:47	20	SpZ0	-10.4	5	8
S06	2011-10-21 11:59:12	21	SpZ-3	2	7	7
S06	2011-10-21 11:59:12	21	SpZ-3	-2	8	8
S06	2011-10-21 11:59:12	21	SpZ-3	-6	0	8
S06	2011-10-21 11:59:12	21	SpZ-3	-2	4	7
S06	2011-10-21 11:59:12	21	SpZ-3	-2.8	7	7
S06	2011-10-21 11:59:12	21	SpZ-3	-4.8	0	6
S06	2011-10-21 11:59:12	21	SpZ-3	-2.8	6	6
S06	2011-10-21 11:59:12	21	SpZ-3	-4.8	7	7
S06	2011-10-21 11:59:12	21	SpZ-3	-6.8	1	7
S06	2011-10-21 11:59:12	21	SpZ-3	-4.8	0	7
S06	2011-10-21 11:59:12	21	SpZ-3	-2.8	5	5
S06	2011-10-21 11:59:12	21	SpZ-3	-4.8	2	8
S06	2011-10-21 11:59:12	21	SpZ-3	-2.8	5	8
S06	2011-10-21 11:59:12	21	SpZ-3	-4.8	3	6
S06	2011-10-21 11:59:12	21	SpZ-3	-6.8	0	6
S06	2011-10-21 11:59:12	21	SpZ-3	-4.8	6	6
S06	2011-10-21 11:59:12	21	SpZ-3	-6.8	5	7
S06	2011-10-21 11:59:12	21	SpZ-3	-8.8	0	6
S06	2011-10-21 11:59:12	21	SpZ-3	-6.8	3	7
S06	2011-10-21 11:59:12	21	SpZ-3	-4.8	2	6
S06	2011-10-21 11:59:12	21	SpZ-3	-2.8	4	5
S06	2011-10-21 11:59:12	21	SpZ-3	-4.8	7	7
S06	2011-10-21 11:59:12	21	SpZ-3	-6.8	1	6
S06	2011-10-21 11:59:12	21	SpZ-3	-4.8	7	8
S06	2011-10-21 11:59:12	21	SpZ-3	-6.8	0	5
S06	2011-10-21 11:59:12	21	SpZ-3	-4.8	6	6
S06	2011-10-21 11:59:12	21	SpZ-3	-6.8	0	6
S06	2011-10-21 11:59:12	21	SpZ-3	-4.8	5	5
S06	2011-10-21 11:59:12	21	SpZ-3	-6.8	0	7
S06	2011-10-21 11:59:12	21	SpZ-3	-4.8	3	7
S06	2011-10-21 11:59:12	21	SpZ-3	-2.8	6	6
S06	2011-10-21 11:59:12	21	SpZ-3	-4.8	3	6
S06	2011-10-21 12:44:10	22	SpZ+6	2	6	6
S06	2011-10-21 12:44:10	22	SpZ+6	-2	7	7
S06	2011-10-21 12:44:10	22	SpZ+6	-6	0	8
S06	2011-10-21 12:44:10	22	SpZ+6	-2	5	6
S06	2011-10-21 12:44:10	22	SpZ+6	-2.8	6	6
S06	2011-10-21 12:44:10	22	SpZ+6	-4.8	6	6
S06	2011-10-21 12:44:10	22	SpZ+6	-6.8	4	7
S06	2011-10-21 12:44:10	22	SpZ+6	-8.8	0	7
S06	2011-10-21 12:44:10	22	SpZ+6	-6.8	3	6
S06	2011-10-21 12:44:10	22	SpZ+6	-8.8	6	6
S06	2011-10-21 12:44:10	22	SpZ+6	-10.8	1	6
S06	2011-10-21 12:44:10	22	SpZ+6	-8.8	1	6
S06	2011-10-21 12:44:10	22	SpZ+6	-6.8	0	7
S06	2011-10-21 12:44:10	22	SpZ+6	-4.8	0	6
S06	2011-10-21 12:44:10	22	SpZ+6	-2.8	6	7
S06	2011-10-21 12:44:10	22	SpZ+6	-4.8	0	7
S06	2011-10-21 12:44:10	22	SpZ+6	-2.8	5	5
S06	2011-10-21 12:44:10	22	SpZ+6	-4.8	7	7
S06	2011-10-21 12:44:10	22	SpZ+6	-6.8	1	6
S06	2011-10-21 12:44:10	22	SpZ+6	-4.8	6	6
S06	2011-10-21 12:44:10	22	SpZ+6	-6.8	5	6
S06	2011-10-21 12:44:10	22	SpZ+6	-8.8	2	6
S06	2011-10-21 12:44:10	22	SpZ+6	-6.8	7	7
S06	2011-10-21 12:44:10	22	SpZ+6	-8.8	0	6
S06	2011-10-21 12:44:10	22	SpZ+6	-6.8	3	7
S06	2011-10-21 12:44:10	22	SpZ+6	-4.8	2	6
S06	2011-10-21 12:44:10	22	SpZ+6	-2.8	6	6
S06	2011-10-21 12:44:10	22	SpZ+6	-4.8	2	6
S06	2011-10-21 12:44:10	22	SpZ+6	-2.8	0	6
S06	2011-10-21 12:44:10	22	SpZ+6	-0.8	0	7
S06	2011-10-21 12:44:10	22	SpZ+6	1.2	7	7
S06	2011-10-21 12:44:10	22	SpZ+6	-0.8	6	6
S06	2011-10-21 12:53:40	23	Beam	2	3	7
S06	2011-10-21 12:53:40	23	Beam	6	5	5
S06	2011-10-21 12:53:40	23	Beam	2	4	5
S06	2011-10-21 12:53:40	23	Beam	-2	0	6
S06	2011-10-21 12:53:40	23	Beam	2	5	5
S06	2011-10-21 12:53:40	23	Beam	0	5	6
S06	2011-10-21 12:53:40	23	Beam	-2	0	6
S06	2011-10-21 12:53:40	23	Beam	0	6	6
S06	2011-10-21 12:53:40	23	Beam	-2	8	8
S06	2011-10-21 12:53:40	23	Beam	-4	5	5
S06	2011-10-21 12:53:40	23	Beam	-6	1	6
S06	2011-10-21 12:53:40	23	Beam	-4	5	8
S06	2011-10-21 12:53:40	23	Beam	-6	5	7
S06	2011-10-21 12:53:40	23	Beam	-8	0	7
S06	2011-10-21 12:53:40	23	Beam	-6	0	6
S06	2011-10-21 12:53:40	23	Beam	-4	5	6
S06	2011-10-21 12:53:40	23	Beam	-6	5	6
S06	2011-10-21 12:53:40	23	Beam	-8	0	6
S06	2011-10-21 12:53:40	23	Beam	-6	0	5
S06	2011-10-21 12:53:40	23	Beam	-4	0	5
S06	2011-10-21 12:53:40	23	Beam	-2	0	5
S06	2011-10-21 12:53:40	23	Beam	0	8	8
S06	2011-10-21 12:53:40	23	Beam	-2	7	7
S06	2011-10-21 12:53:40	23	Beam	-4	4	6
S06	2011-10-21 12:53:40	23	Beam	-6	0	7
S06	2011-10-21 12:53:40	23	Beam	-4	6	7
S06	2011-10-21 12:53:40	23	Beam	-6	0	5
S06	2011-10-21 12:53:40	23	Beam	-4	8	8
S06	2011-10-21 12:53:40	23	Beam	-6	0	5
S06	2011-10-21 12:53:40	23	Beam	-4	2	6
S06	2011-10-21 12:53:40	23	Beam	-2	3	7
S06	2011-10-21 12:53:40	23	Beam	0	6	7
S06	2011-10-21 13:02:28	24	SpZ+3	2	5	5
S06	2011-10-21 13:02:28	24	SpZ+3	-2	4	4
S06	2011-10-21 13:02:28	24	SpZ+3	-6	7	7
S06	2011-10-21 13:02:28	24	SpZ+3	-10	6	7
S06	2011-10-21 13:02:28	24	SpZ+3	-6	5	7
S06	2011-10-21 13:02:28	24	SpZ+3	-8	5	5
S06	2011-10-21 13:02:28	24	SpZ+3	-10	0	6
S06	2011-10-21 13:02:28	24	SpZ+3	-8	5	5
S06	2011-10-21 13:02:28	24	SpZ+3	-10	3	6
S06	2011-10-21 13:02:28	24	SpZ+3	-12	2	6
S06	2011-10-21 13:02:28	24	SpZ+3	-10	0	6
S06	2011-10-21 13:02:28	24	SpZ+3	-8	7	7
S06	2011-10-21 13:02:28	24	SpZ+3	-10	0	6
S06	2011-10-21 13:02:28	24	SpZ+3	-8	6	6
S06	2011-10-21 13:02:28	24	SpZ+3	-10	1	6
S06	2011-10-21 13:02:28	24	SpZ+3	-8	2	6
S06	2011-10-21 13:02:28	24	SpZ+3	-6	0	7
S06	2011-10-21 13:02:28	24	SpZ+3	-4	5	5
S06	2011-10-21 13:02:28	24	SpZ+3	-6	3	6
S06	2011-10-21 13:02:28	24	SpZ+3	-8	5	6
S06	2011-10-21 13:02:28	24	SpZ+3	-10	0	5
S06	2011-10-21 13:02:28	24	SpZ+3	-8	4	6
S06	2011-10-21 13:02:28	24	SpZ+3	-10	7	8
S06	2011-10-21 13:02:28	24	SpZ+3	-12	0	7
S06	2011-10-21 13:02:28	24	SpZ+3	-10	2	5
S06	2011-10-21 13:02:28	24	SpZ+3	-8	3	7
S06	2011-10-21 13:02:28	24	SpZ+3	-6	6	6
S06	2011-10-21 13:02:28	24	SpZ+3	-8	2	7
S06	2011-10-21 13:02:28	24	SpZ+3	-6	2	8
S06	2011-10-21 13:02:28	24	SpZ+3	-4	5	7
S06	2011-10-21 13:02:28	24	SpZ+3	-6	0	7
S06	2011-10-21 13:02:28	24	SpZ+3	-4	6	6
S07	2012-04-30 16:48:11	25	Beam	2	0	7
S07	2012-04-30 16:48:11	25	Beam	6	6	6
S07	2012-04-30 16:48:11	25	Beam	2	6	7
S07	2012-04-30 16:48:11	25	Beam	-2	0	5
S07	2012-04-30 16:48:11	25	Beam	2	8	8
S07	2012-04-30 16:48:11	25	Beam	0	5	5
S07	2012-04-30 16:48:11	25	Beam	-2	0	6
S07	2012-04-30 16:48:11	25	Beam	0	2	6
S07	2012-04-30 16:48:11	25	Beam	2	6	6
S07	2012-04-30 16:48:11	25	Beam	0	0	8
S07	2012-04-30 16:48:11	25	Beam	2	7	7
S07	2012-04-30 16:48:11	25	Beam	0	4	5
S07	2012-04-30 16:48:11	25	Beam	-2	0	5
S07	2012-04-30 16:48:11	25	Beam	0	3	7
S07	2012-04-30 16:48:11	25	Beam	2	6	6
S07	2012-04-30 16:48:11	25	Beam	0	8	8
S07	2012-04-30 16:48:11	25	Beam	-2	7	7
S07	2012-04-30 16:48:11	25	Beam	-4	0	7
S07	2012-04-30 16:48:11	25	Beam	-2	6	6
S07	2012-04-30 16:48:11	25	Beam	-4	7	7
S07	2012-04-30 16:57:43	26	SpS0	2	0	7
S07	2012-04-30 16:57:43	26	SpS0	6	6	6
S07	2012-04-30 16:57:43	26	SpS0	2	8	8
S07	2012-04-30 16:57:43	26	SpS0	-2	7	7
S07	2012-04-30 16:57:43	26	SpS0	0.4	0	8
S07	2012-04-30 16:57:43	26	SpS0	2.4	3	6
S07	2012-04-30 16:57:43	26	SpS0	0.4	6	7
S07	2012-04-30 16:57:43	26	SpS0	-1.6	5	5
S07	2012-04-30 16:57:43	26	SpS0	-3.6	7	7
S07	2012-04-30 16:57:43	26	SpS0	-5.6	0	7
S07	2012-04-30 16:57:43	26	SpS0	-3.6	4	7
S07	2012-04-30 16:57:43	26	SpS0	-5.6	5	5
S07	2012-04-30 16:57:43	26	SpS0	-7.6	0	6
S07	2012-04-30 16:57:43	26	SpS0	-5.6	5	5
S07	2012-04-30 16:57:43	26	SpS0	-7.6	0	8
S07	2012-04-30 16:57:43	26	SpS0	-5.6	6	6
S07	2012-04-30 16:57:43	26	SpS0	-7.6	0	6
S07	2012-04-30 16:57:43	26	SpS0	-5.6	0	6
S07	2012-04-30 16:57:43	26	SpS0	-3.6	4	7
S07	2012-04-30 16:57:43	26	SpS0	-5.6	0	7
S07	2012-04-30 17:02:37	27	SpZ0	2	7	7
S07	2012-04-30 17:02:37	27	SpZ0	-2	7	7
S07	2012-04-30 17:02:37	27	SpZ0	-6	0	7
S07	2012-04-30 17:02:37	27	SpZ0	-2	4	7
S07	2012-04-30 17:02:37	27	SpZ0	-2.8	3	6
S07	2012-04-30 17:02:37	27	SpZ0	-4.8	0	7
S07	2012-04-30 17:02:37	27	SpZ0	-2.8	5	5
S07	2012-04-30 17:02:37	27	SpZ0	-4.8	0	7
S07	2012-04-30 17:02:37	27	SpZ0	-2.8	0	7
S07	2012-04-30 17:02:37	27	SpZ0	-0.8	7	7
S07	2012-04-30 17:02:37	27	SpZ0	-2.8	7	7
S07	2012-04-30 17:02:37	27	SpZ0	-4.8	0	6
S07	2012-04-30 17:02:37	27	SpZ0	-2.8	4	6
S07	2012-04-30 17:02:37	27	SpZ0	-4.8	0	6
S07	2012-04-30 17:02:37	27	SpZ0	-2.8	0	7
S07	2012-04-30 17:02:37	27	SpZ0	-0.8	5	5
S07	2012-04-30 17:02:37	27	SpZ0	-2.8	6	6
S07	2012-04-30 17:02:37	27	SpZ0	-4.8	5	8
S07	2012-04-30 17:02:37	27	SpZ0	-6.8	0	8
S07	2012-04-30 17:02:37	27	SpZ0	-4.8	0	7
S07	2012-04-30 17:07:21	28	SpZ-3	2	7	7
S07	2012-04-30 17:07:21	28	SpZ-3	-2	5	8
S07	2012-04-30 17:07:21	28	SpZ-3	-6	0	7
S07	2012-04-30 17:07:21	28	SpZ-3	-2	7	8
S07	2012-04-30 17:07:21	28	SpZ-3	-2.8	3	7
S07	2012-04-30 17:07:21	28	SpZ-3	-0.8	6	6
S07	2012-04-30 17:07:21	28	SpZ-3	-2.8	4	6
S07	2012-04-30 17:07:21	28	SpZ-3	-4.8	0	6
S07	2012-04-30 17:07:21	28	SpZ-3	-2.8	5	5
S07	2012-04-30 17:07:21	28	SpZ-3	-4.8	3	6
S07	2012-04-30 17:07:21	28	SpZ-3	-6.8	0	7
S07	2012-04-30 17:07:21	28	SpZ-3	-4.8	6	6
S07	2012-04-30 17:07:21	28	SpZ-3	-6.8	3	8
S07	2012-04-30 17:07:21	28	SpZ-3	-4.8	6	6
S07	2012-04-30 17:07:21	28	SpZ-3	-6.8	0	6
S07	2012-04-30 17:07:21	28	SpZ-3	-4.8	0	6
S07	2012-04-30 17:07:21	28	SpZ-3	-2.8	3	6
S07	2012-04-30 17:07:21	28	SpZ-3	-4.8	0	6
S07	2012-04-30 17:07:21	28	SpZ-3	-2.8	6	6
S07	2012-04-30 17:07:21	28	SpZ-3	-4.8	0	6
S07	2012-04-30 17:11:54	29	SpZ+3	2	5	5
S07	2012-04-30 17:11:54	29	SpZ+3	-2	1	7
S07	2012-04-30 17:11:54	29	SpZ+3	2	5	5
S07	2012-04-30 17:11:54	29	SpZ+3	-2	7	7
S07	2012-04-30 17:11:54	29	SpZ+3	-1.2	6	6
S07	2012-04-30 17:11:54	29	SpZ+3	-3.2	6	6
S07	2012-04-30 17:11:54	29	SpZ+3	-5.2	0	6
S07	2012-04-30 17:11:54	29	SpZ+3	-3.2	5	6
S07	2012-04-30 17:11:54	29	SpZ+3	-5.2	7	7
S07	2012-04-30 17:11:54	29	SpZ+3	-7.2	0	6
S07	2012-04-30 17:11:54	29	SpZ+3	-5.2	3	6
S07	2012-04-30 17:11:54	29	SpZ+3	-7.2	4	6
S07	2012-04-30 17:11:54	29	SpZ+3	-9.2	0	6
S07	2012-04-30 17:11:54	29	SpZ+3	-7.2	0	6
S07	2012-04-30 17:11:54	29	SpZ+3	-5.2	4	6
S07	2012-04-30 17:11:54	29	SpZ+3	-7.2	5	7
S07	2012-04-30 17:11:54	29	SpZ+3	-9.2	6	6
S07	2012-04-30 17:11:54	29	SpZ+3	-11.2	0	6
S07	2012-04-30 17:11:54	29	SpZ+3	-9.2	0	7
S07	2012-04-30 17:11:54	29	SpZ+3	-7.2	4	7
S07	2012-04-30 17:16:17	30	SpZ+6	2	6	6
S07	2012-04-30 17:16:17	30	SpZ+6	-2	6	6
S07	2012-04-30 17:16:17	30	SpZ+6	-6	0	6
S07	2012-04-30 17:16:17	30	SpZ+6	-2	5	5
S07	2012-04-30 17:16:17	30	SpZ+6	-2.8	8	8
S07	2012-04-30 17:16:17	30	SpZ+6	-4.8	8	8
S07	2012-04-30 17:16:17	30	SpZ+6	-6.8	0	5
S07	2012-04-30 17:16:17	30	SpZ+6	-4.8	5	5
S07	2012-04-30 17:16:17	30	SpZ+6	-6.8	0	7
S07	2012-04-30 17:16:17	30	SpZ+6	-4.8	7	7
S07	2012-04-30 17:16:17	30	SpZ+6	-6.8	0	4
S07	2012-04-30 17:16:17	30	SpZ+6	-4.8	6	6
S07	2012-04-30 17:16:17	30	SpZ+6	-6.8	3	6
S07	2012-04-30 17:16:17	30	SpZ+6	-8.8	4	7
S07	2012-04-30 17:16:17	30	SpZ+6	-10.8	0	7
S07	2012-04-30 17:16:17	30	SpZ+6	-8.8	6	8
S07	2012-04-30 17:16:17	30	SpZ+6	-10.8	7	7
S07	2012-04-30 17:16:17	30	SpZ+6	-12.8	2	7
S07	2012-04-30 17:16:17	30	SpZ+6	-10.8	0	6
S07	2012-04-30 17:16:17	30	SpZ+6	-8.8	0	8
S07	2012-05-09 16:31:22	31	SpZ+6	2	8	8
S07	2012-05-09 16:31:22	31	SpZ+6	-2	4	5
S07	2012-05-09 16:31:22	31	SpZ+6	-6	6	6
S07	2012-05-09 16:31:22	31	SpZ+6	-10	0	6
S07	2012-05-09 16:31:22	31	SpZ+6	-4.4	6	6
S07	2012-05-09 16:31:22	31	SpZ+6	-6.4	0	7
S07	2012-05-09 16:31:22	31	SpZ+6	-4.4	5	6
S07	2012-05-09 16:31:22	31	SpZ+6	-6.4	0	5
S07	2012-05-09 16:31:22	31	SpZ+6	-4.4	4	5
S07	2012-05-09 16:31:22	31	SpZ+6	-6.4	0	6
S07	2012-05-09 16:31:22	31	SpZ+6	-4.4	0	6
S07	2012-05-09 16:31:22	31	SpZ+6	-2.4	0	5
S07	2012-05-09 16:31:22	31	SpZ+6	-0.4	0	5
S07	2012-05-09 16:31:22	31	SpZ+6	1.6	0	7
S07	2012-05-09 16:31:22	31	SpZ+6	3.6	6	6
S07	2012-05-09 16:31:22	31	SpZ+6	1.6	6	6
S07	2012-05-09 16:31:22	31	SpZ+6	-0.4	7	7
S07	2012-05-09 16:31:22	31	SpZ+6	-2.4	8	8
S07	2012-05-09 16:31:22	31	SpZ+6	-4.4	6	6
S07	2012-05-09 16:31:22	31	SpZ+6	-6.4	0	7
S07	2012-05-09 16:35:48	32	SpZ+3	2	5	5
S07	2012-05-09 16:35:48	32	SpZ+3	-2	6	6
S07	2012-05-09 16:35:48	32	SpZ+3	-6	5	6
S07	2012-05-09 16:35:48	32	SpZ+3	-10	0	7
S07	2012-05-09 16:35:48	32	SpZ+3	-4.4	4	5
S07	2012-05-09 16:35:48	32	SpZ+3	-6.4	0	6
S07	2012-05-09 16:35:48	32	SpZ+3	-4.4	0	5
S07	2012-05-09 16:35:48	32	SpZ+3	-2.4	0	6
S07	2012-05-09 16:35:48	32	SpZ+3	-0.4	6	6
S07	2012-05-09 16:35:48	32	SpZ+3	-2.4	6	6
S07	2012-05-09 16:35:48	32	SpZ+3	-4.4	6	7
S07	2012-05-09 16:35:48	32	SpZ+3	-6.4	0	7
S07	2012-05-09 16:35:48	32	SpZ+3	-4.4	2	5
S07	2012-05-09 16:35:48	32	SpZ+3	-2.4	5	5
S07	2012-05-09 16:35:48	32	SpZ+3	-4.4	4	6
S07	2012-05-09 16:35:48	32	SpZ+3	-6.4	0	7
S07	2012-05-09 16:35:48	32	SpZ+3	-4.4	6	6
S07	2012-05-09 16:35:48	32	SpZ+3	-6.4	0	8
S07	2012-05-09 16:35:48	32	SpZ+3	-4.4	0	6
S07	2012-05-09 16:35:48	32	SpZ+3	-2.4	5	5
S07	2012-05-09 16:40:03	33	SpZ-3	2	6	6
S07	2012-05-09 16:40:03	33	SpZ-3	-2	0	5
S07	2012-05-09 16:40:03	33	SpZ-3	2	7	7
S07	2012-05-09 16:40:03	33	SpZ-3	-2	3	6
S07	2012-05-09 16:40:03	33	SpZ-3	-1.2	6	7
S07	2012-05-09 16:40:03	33	SpZ-3	-3.2	0	6
S07	2012-05-09 16:40:03	33	SpZ-3	-1.2	6	6
S07	2012-05-09 16:40:03	33	SpZ-3	-3.2	0	5
S07	2012-05-09 16:40:03	33	SpZ-3	-1.2	7	7
S07	2012-05-09 16:40:03	33	SpZ-3	-3.2	0	7
S07	2012-05-09 16:40:03	33	SpZ-3	-1.2	0	5
S07	2012-05-09 16:40:03	33	SpZ-3	0.8	1	7
S07	2012-05-09 16:40:03	33	SpZ-3	2.8	7	7
S07	2012-05-09 16:40:03	33	SpZ-3	0.8	6	8
S07	2012-05-09 16:40:03	33	SpZ-3	-1.2	6	6
S07	2012-05-09 16:40:03	33	SpZ-3	-3.2	0	7
S07	2012-05-09 16:40:03	33	SpZ-3	-1.2	0	6
S07	2012-05-09 16:40:03	33	SpZ-3	0.8	5	7
S07	2012-05-09 16:40:03	33	SpZ-3	-1.2	2	6
S07	2012-05-09 16:40:03	33	SpZ-3	0.8	4	5
S07	2012-05-09 16:44:24	34	SpZ0	2	7	7
S07	2012-05-09 16:44:24	34	SpZ0	-2	5	5
S07	2012-05-09 16:44:24	34	SpZ0	-6	5	6
S07	2012-05-09 16:44:24	34	SpZ0	-10	0	7
S07	2012-05-09 16:44:24	34	SpZ0	-4.4	4	7
S07	2012-05-09 16:44:24	34	SpZ0	-6.4	0	6
S07	2012-05-09 16:44:24	34	SpZ0	-4.4	5	6
S07	2012-05-09 16:44:24	34	SpZ0	-6.4	3	6
S07	2012-05-09 16:44:24	34	SpZ0	-8.4	0	7
S07	2012-05-09 16:44:24	34	SpZ0	-6.4	0	8
S07	2012-05-09 16:44:24	34	SpZ0	-4.4	7	8
S07	2012-05-09 16:44:24	34	SpZ0	-6.4	6	6
S07	2012-05-09 16:44:24	34	SpZ0	-8.4	6	6
S07	2012-05-09 16:44:24	34	SpZ0	-10.4	0	7
S07	2012-05-09 16:44:24	34	SpZ0	-8.4	0	5
S07	2012-05-09 16:44:24	34	SpZ0	-6.4	5	8
S07	2012-05-09 16:44:24	34	SpZ0	-8.4	0	8
S07	2012-05-09 16:44:24	34	SpZ0	-6.4	2	6
S07	2012-05-09 16:44:24	34	SpZ0	-4.4	0	6
S07	2012-05-09 16:44:24	34	SpZ0	-2.4	5	7
S07	2012-05-09 16:48:54	35	SpS0	2	6	6
S07	2012-05-09 16:48:54	35	SpS0	-2	3	8
S07	2012-05-09 16:48:54	35	SpS0	2	7	7
S07	2012-05-09 16:48:54	35	SpS0	-2	5	5
S07	2012-05-09 16:48:54	35	SpS0	-1.2	7	7
S07	2012-05-09 16:48:54	35	SpS0	-3.2	5	5
S07	2012-05-09 16:48:54	35	SpS0	-5.2	3	7
S07	2012-05-09 16:48:54	35	SpS0	-3.2	8	8
S07	2012-05-09 16:48:54	35	SpS0	-5.2	4	7
S07	2012-05-09 16:48:54	35	SpS0	-7.2	0	6
S07	2012-05-09 16:48:54	35	SpS0	-5.2	7	7
S07	2012-05-09 16:48:54	35	SpS0	-7.2	0	8
S07	2012-05-09 16:48:54	35	SpS0	-5.2	0	6
S07	2012-05-09 16:48:54	35	SpS0	-3.2	0	5
S07	2012-05-09 16:48:54	35	SpS0	-1.2	4	7
S07	2012-05-09 16:48:54	35	SpS0	-3.2	0	6
S07	2012-05-09 16:48:54	35	SpS0	-1.2	6	8
S07	2012-05-09 16:48:54	35	SpS0	-3.2	5	7
S07	2012-05-09 16:48:54	35	SpS0	-5.2	0	6
S07	2012-05-09 16:48:54	35	SpS0	-3.2	0	8
S07	2012-05-09 16:57:06	36	Beam	2	0	6
S07	2012-05-09 16:57:06	36	Beam	6	7	7
S07	2012-05-09 16:57:06	36	Beam	2	5	7
S07	2012-05-09 16:57:06	36	Beam	-2	5	5
S07	2012-05-09 16:57:06	36	Beam	0.4	3	6
S07	2012-05-09 16:57:06	36	Beam	-1.6	0	7
S07	2012-05-09 16:57:06	36	Beam	0.4	7	7
S07	2012-05-09 16:57:06	36	Beam	-1.6	0	6
S07	2012-05-09 16:57:06	36	Beam	0.4	7	7
S07	2012-05-09 16:57:06	36	Beam	-1.6	0	5
S07	2012-05-09 16:57:06	36	Beam	0.4	0	6
S07	2012-05-09 16:57:06	36	Beam	2.4	5	7
S07	2012-05-09 16:57:06	36	Beam	0.4	0	7
S07	2012-05-09 16:57:06	36	Beam	2.4	7	7
S07	2012-05-09 16:57:06	36	Beam	0.4	0	8
S07	2012-05-09 16:57:06	36	Beam	2.4	5	5
S07	2012-05-09 16:57:06	36	Beam	0.4	0	8
S07	2012-05-09 16:57:06	36	Beam	2.4	6	7
S07	2012-05-09 16:57:06	36	Beam	0.4	6	6
S07	2012-05-09 16:57:06	36	Beam	-1.6	7	7
S12	2012-05-16 13:37:58	37	SpZ+6	9	3	6
S12	2012-05-16 13:37:58	37	SpZ+6	5	5	7
S12	2012-05-16 13:37:58	37	SpZ+6	1	2	6
S12	2012-05-16 13:37:58	37	SpZ+6	5	4	6
S12	2012-05-16 13:37:58	37	SpZ+6	4.2	7	7
S12	2012-05-16 13:37:58	37	SpZ+6	2.2	0	7
S12	2012-05-16 13:37:58	37	SpZ+6	4.2	0	5
S12	2012-05-16 13:37:58	37	SpZ+6	6.2	7	7
S12	2012-05-16 13:37:58	37	SpZ+6	4.2	1	5
S12	2012-05-16 13:37:58	37	SpZ+6	6.2	0	6
S12	2012-05-16 13:37:58	37	SpZ+6	8.2	1	6
S12	2012-05-16 13:37:58	37	SpZ+6	10.2	2	5
S12	2012-05-16 13:37:58	37	SpZ+6	12.2	7	7
S12	2012-05-16 13:37:58	37	SpZ+6	10.2	5	5
S12	2012-05-16 13:37:58	37	SpZ+6	8.2	1	6
S12	2012-05-16 13:37:58	37	SpZ+6	10.2	8	8
S12	2012-05-16 13:37:58	37	SpZ+6	8.2	4	7
S12	2012-05-16 13:37:58	37	SpZ+6	6.2	0	6
S12	2012-05-16 13:37:58	37	SpZ+6	8.2	0	7
S12	2012-05-16 13:37:58	37	SpZ+6	10.2	3	5
S12	2012-05-16 13:42:28	38	SpZ-3	9	5	7
S12	2012-05-16 13:42:28	38	SpZ-3	5	0	6
S12	2012-05-16 13:42:28	38	SpZ-3	9	5	5
S12	2012-05-16 13:42:28	38	SpZ-3	5	7	7
S12	2012-05-16 13:42:28	38	SpZ-3	5.8	0	8
S12	2012-05-16 13:42:28	38	SpZ-3	7.8	5	6
S12	2012-05-16 13:42:28	38	SpZ-3	5.8	7	7
S12	2012-05-16 13:42:28	38	SpZ-3	3.8	0	7
S12	2012-05-16 13:42:28	38	SpZ-3	5.8	2	6
S12	2012-05-16 13:42:28	38	SpZ-3	7.8	0	6
S12	2012-05-16 13:42:28	38	SpZ-3	9.8	7	7
S12	2012-05-16 13:42:28	38	SpZ-3	7.8	4	5
S12	2012-05-16 13:42:28	38	SpZ-3	5.8	2	7
S12	2012-05-16 13:42:28	38	SpZ-3	7.8	6	7
S12	2012-05-16 13:42:28	38	SpZ-3	5.8	3	7
S12	2012-05-16 13:42:28	38	SpZ-3	7.8	0	6
S12	2012-05-16 13:42:28	38	SpZ-3	9.8	7	7
S12	2012-05-16 13:42:28	38	SpZ-3	7.8	6	6
S12	2012-05-16 13:42:28	38	SpZ-3	5.8	0	7
S12	2012-05-16 13:42:28	38	SpZ-3	7.8	0	6
S12	2012-05-16 13:48:36	39	SpZ+3	9	3	6
S12	2012-05-16 13:48:36	39	SpZ+3	5	0	5
S12	2012-05-16 13:48:36	39	SpZ+3	9	5	7
S12	2012-05-16 13:48:36	39	SpZ+3	5	0	7
S12	2012-05-16 13:48:36	39	SpZ+3	7.4	0	7
S12	2012-05-16 13:48:36	39	SpZ+3	9.4	7	7
S12	2012-05-16 13:48:36	39	SpZ+3	7.4	0	4
S12	2012-05-16 13:48:36	39	SpZ+3	9.4	6	6
S12	2012-05-16 13:48:36	39	SpZ+3	7.4	3	6
S12	2012-05-16 13:48:36	39	SpZ+3	5.4	0	5
S12	2012-05-16 13:48:36	39	SpZ+3	7.4	5	5
S12	2012-05-16 13:48:36	39	SpZ+3	5.4	0	6
S12	2012-05-16 13:48:36	39	SpZ+3	7.4	1	4
S12	2012-05-16 13:48:36	39	SpZ+3	9.4	4	7
S12	2012-05-16 13:48:36	39	SpZ+3	7.4	4	7
S12	2012-05-16 13:48:36	39	SpZ+3	5.4	3	7
S12	2012-05-16 13:48:36	39	SpZ+3	7.4	0	7
S12	2012-05-16 13:48:36	39	SpZ+3	9.4	5	5
S12	2012-05-16 13:48:36	39	SpZ+3	7.4	2	6
S12	2012-05-16 13:48:36	39	SpZ+3	9.4	0	7
S12	2012-05-16 13:55:04	40	SpS0	9	6	6
S12	2012-05-16 13:55:04	40	SpS0	5	0	7
S12	2012-05-16 13:55:04	40	SpS0	9	7	7
S12	2012-05-16 13:55:04	40	SpS0	5	4	7
S12	2012-05-16 13:55:04	40	SpS0	5.8	0	8
S12	2012-05-16 13:55:04	40	SpS0	7.8	2	6
S12	2012-05-16 13:55:04	40	SpS0	9.8	5	6
S12	2012-05-16 13:55:04	40	SpS0	7.8	3	6
S12	2012-05-16 13:55:04	40	SpS0	5.8	0	6
S12	2012-05-16 13:55:04	40	SpS0	7.8	6	6
S12	2012-05-16 13:55:04	40	SpS0	5.8	4	6
S12	2012-05-16 13:55:04	40	SpS0	3.8	0	6
S12	2012-05-16 13:55:04	40	SpS0	5.8	0	6
S12	2012-05-16 13:55:04	40	SpS0	7.8	6	7
S12	2012-05-16 13:55:04	40	SpS0	5.8	0	6
S12	2012-05-16 13:55:04	40	SpS0	7.8	0	6
S12	2012-05-16 13:55:04	40	SpS0	9.8	6	6
S12	2012-05-16 13:55:04	40	SpS0	7.8	0	6
S12	2012-05-16 13:55:04	40	SpS0	9.8	0	9
S12	2012-05-16 13:55:04	40	SpS0	11.8	0	6
S12	2012-05-16 14:01:24	41	SpZ0	9	7	7
S12	2012-05-16 14:01:24	41	SpZ0	5	1	8
S12	2012-05-16 14:01:24	41	SpZ0	9	2	6
S12	2012-05-16 14:01:24	41	SpZ0	13	5	5
S12	2012-05-16 14:01:24	41	SpZ0	9	6	6
S12	2012-05-16 14:01:24	41	SpZ0	7	0	6
S12	2012-05-16 14:01:24	41	SpZ0	9	6	7
S12	2012-05-16 14:01:24	41	SpZ0	7	0	6
S12	2012-05-16 14:01:24	41	SpZ0	9	0	6
S12	2012-05-16 14:01:24	41	SpZ0	11	5	5
S12	2012-05-16 14:01:24	41	SpZ0	9	0	6
S12	2012-05-16 14:01:24	41	SpZ0	11	4	5
S12	2012-05-16 14:01:24	41	SpZ0	9	2	7
S12	2012-05-16 14:01:24	41	SpZ0	11	6	6
S12	2012-05-16 14:01:24	41	SpZ0	9	6	7
S12	2012-05-16 14:01:24	41	SpZ0	7	0	7
S12	2012-05-16 14:01:24	41	SpZ0	9	0	6
S12	2012-05-16 14:01:24	41	SpZ0	11	6	7
S12	2012-05-16 14:01:24	41	SpZ0	9	6	6
S12	2012-05-16 14:01:24	41	SpZ0	7	7	7
S12	2012-05-16 14:06:10	42	Beam	9	4	5
S12	2012-05-16 14:06:10	42	Beam	5	5	6
S12	2012-05-16 14:06:10	42	Beam	1	0	5
S12	2012-05-16 14:06:10	42	Beam	5	0	6
S12	2012-05-16 14:06:10	42	Beam	5.8	0	6
S12	2012-05-16 14:06:10	42	Beam	7.8	0	5
S12	2012-05-16 14:06:10	42	Beam	9.8	2	7
S12	2012-05-16 14:06:10	42	Beam	11.8	6	6
S12	2012-05-16 14:06:10	42	Beam	9.8	3	7
S12	2012-05-16 14:06:10	42	Beam	11.8	0	6
S12	2012-05-16 14:06:10	42	Beam	13.8	0	7
S12	2012-05-16 14:06:10	42	Beam	15.8	7	7
S12	2012-05-16 14:06:10	42	Beam	13.8	6	6
S12	2012-05-16 14:06:10	42	Beam	11.8	3	7
S12	2012-05-16 14:06:10	42	Beam	13.8	1	6
S12	2012-05-16 14:06:10	42	Beam	15.8	8	8
S12	2012-05-16 14:06:10	42	Beam	13.8	5	6
S12	2012-05-16 14:06:10	42	Beam	11.8	5	7
S12	2012-05-16 14:06:10	42	Beam	9.8	3	5
S12	2012-05-16 14:06:10	42	Beam	7.8	0	8
S12	2012-05-28 10:37:40	43	Beam	9	0	7
S12	2012-05-28 10:37:40	43	Beam	13	7	7
S12	2012-05-28 10:37:40	43	Beam	9	3	6
S12	2012-05-28 10:37:40	43	Beam	5	1	6
S12	2012-05-28 10:37:40	43	Beam	9	3	7
S12	2012-05-28 10:37:40	43	Beam	11	8	8
S12	2012-05-28 10:37:40	43	Beam	9	1	6
S12	2012-05-28 10:37:40	43	Beam	11	3	5
S12	2012-05-28 10:37:40	43	Beam	9	1	6
S12	2012-05-28 10:37:40	43	Beam	11	1	5
S12	2012-05-28 10:37:40	43	Beam	13	4	6
S12	2012-05-28 10:37:40	43	Beam	11	6	6
S12	2012-05-28 10:37:40	43	Beam	9	0	6
S12	2012-05-28 10:37:40	43	Beam	11	1	4
S12	2012-05-28 10:37:40	43	Beam	13	5	6
S12	2012-05-28 10:37:40	43	Beam	11	6	6
S12	2012-05-28 10:37:40	43	Beam	9	6	6
S12	2012-05-28 10:37:40	43	Beam	7	4	8
S12	2012-05-28 10:37:40	43	Beam	5	0	6
S12	2012-05-28 10:37:40	43	Beam	7	6	6
S12	2012-05-28 10:42:23	44	SpZ0	9	7	7
S12	2012-05-28 10:42:23	44	SpZ0	5	2	5
S12	2012-05-28 10:42:23	44	SpZ0	9	4	7
S12	2012-05-28 10:42:23	44	SpZ0	5	6	6
S12	2012-05-28 10:42:23	44	SpZ0	5.8	5	6
S12	2012-05-28 10:42:23	44	SpZ0	3.8	3	6
S12	2012-05-28 10:42:23	44	SpZ0	1.8	0	6
S12	2012-05-28 10:42:23	44	SpZ0	3.8	6	8
S12	2012-05-28 10:42:23	44	SpZ0	1.8	1	6
S12	2012-05-28 10:42:23	44	SpZ0	3.8	6	6
S12	2012-05-28 10:42:23	44	SpZ0	1.8	0	6
S12	2012-05-28 10:42:23	44	SpZ0	3.8	3	7
S12	2012-05-28 10:42:23	44	SpZ0	5.8	4	5
S12	2012-05-28 10:42:23	44	SpZ0	3.8	2	5
S12	2012-05-28 10:42:23	44	SpZ0	5.8	6	6
S12	2012-05-28 10:42:23	44	SpZ0	3.8	5	6
S12	2012-05-28 10:42:23	44	SpZ0	1.8	5	6
S12	2012-05-28 10:42:23	44	SpZ0	-0.2	3	7
S12	2012-05-28 10:42:23	44	SpZ0	1.8	0	6
S12	2012-05-28 10:42:23	44	SpZ0	3.8	8	8
S12	2012-05-28 10:47:05	45	SpS0	9	7	7
S12	2012-05-28 10:47:05	45	SpS0	5	0	6
S12	2012-05-28 10:47:05	45	SpS0	9	5	5
S12	2012-05-28 10:47:05	45	SpS0	5	6	6
S12	2012-05-28 10:47:05	45	SpS0	5.8	4	7
S12	2012-05-28 10:47:05	45	SpS0	3.8	6	6
S12	2012-05-28 10:47:05	45	SpS0	1.8	0	7
S12	2012-05-28 10:47:05	45	SpS0	3.8	2	7
S12	2012-05-28 10:47:05	45	SpS0	5.8	5	5
S12	2012-05-28 10:47:05	45	SpS0	3.8	6	7
S12	2012-05-28 10:47:05	45	SpS0	1.8	0	6
S12	2012-05-28 10:47:05	45	SpS0	3.8	3	5
S12	2012-05-28 10:47:05	45	SpS0	1.8	3	7
S12	2012-05-28 10:47:05	45	SpS0	3.8	2	7
S12	2012-05-28 10:47:05	45	SpS0	5.8	4	6
S12	2012-05-28 10:47:05	45	SpS0	3.8	2	5
S12	2012-05-28 10:47:05	45	SpS0	5.8	2	6
S12	2012-05-28 10:47:05	45	SpS0	7.8	2	5
S12	2012-05-28 10:47:05	45	SpS0	9.8	7	7
S12	2012-05-28 10:47:05	45	SpS0	7.8	5	6
S12	2012-05-28 10:51:53	46	SpZ+3	9	4	7
S12	2012-05-28 10:51:53	46	SpZ+3	5	7	7
S12	2012-05-28 10:51:53	46	SpZ+3	1	2	6
S12	2012-05-28 10:51:53	46	SpZ+3	5	3	6
S12	2012-05-28 10:51:53	46	SpZ+3	4.2	7	7
S12	2012-05-28 10:51:53	46	SpZ+3	2.2	0	6
S12	2012-05-28 10:51:53	46	SpZ+3	4.2	2	7
S12	2012-05-28 10:51:53	46	SpZ+3	6.2	6	7
S12	2012-05-28 10:51:53	46	SpZ+3	4.2	1	5
S12	2012-05-28 10:51:53	46	SpZ+3	6.2	7	7
S12	2012-05-28 10:51:53	46	SpZ+3	4.2	8	8
S12	2012-05-28 10:51:53	46	SpZ+3	2.2	3	6
S12	2012-05-28 10:51:53	46	SpZ+3	0.2	0	7
S12	2012-05-28 10:51:53	46	SpZ+3	2.2	1	5
S12	2012-05-28 10:51:53	46	SpZ+3	4.2	2	8
S12	2012-05-28 10:51:53	46	SpZ+3	6.2	7	7
S12	2012-05-28 10:51:53	46	SpZ+3	4.2	2	6
S12	2012-05-28 10:51:53	46	SpZ+3	6.2	6	6
S12	2012-05-28 10:51:53	46	SpZ+3	4.2	3	7
S12	2012-05-28 10:51:53	46	SpZ+3	6.2	5	6
S12	2012-05-28 10:56:38	47	SpZ-3	9	7	7
S12	2012-05-28 10:56:38	47	SpZ-3	5	0	7
S12	2012-05-28 10:56:38	47	SpZ-3	9	0	6
S12	2012-05-28 10:56:38	47	SpZ-3	13	3	5
S12	2012-05-28 10:56:38	47	SpZ-3	9	5	7
S12	2012-05-28 10:56:38	47	SpZ-3	7	5	5
S12	2012-05-28 10:56:38	47	SpZ-3	5	0	6
S12	2012-05-28 10:56:38	47	SpZ-3	7	4	5
S12	2012-05-28 10:56:38	47	SpZ-3	5	0	6
S12	2012-05-28 10:56:38	47	SpZ-3	7	5	6
S12	2012-05-28 10:56:38	47	SpZ-3	5	3	5
S12	2012-05-28 10:56:38	47	SpZ-3	3	5	6
S12	2012-05-28 10:56:38	47	SpZ-3	1	2	6
S12	2012-05-28 10:56:38	47	SpZ-3	3	2	7
S12	2012-05-28 10:56:38	47	SpZ-3	5	4	6
S12	2012-05-28 10:56:38	47	SpZ-3	3	5	7
S12	2012-05-28 10:56:38	47	SpZ-3	1	0	6
S12	2012-05-28 10:56:38	47	SpZ-3	3	0	7
S12	2012-05-28 10:56:38	47	SpZ-3	5	2	7
S12	2012-05-28 10:56:38	47	SpZ-3	7	3	7
S12	2012-05-28 11:01:17	48	SpZ+6	9	5	5
S12	2012-05-28 11:01:17	48	SpZ+6	5	4	6
S12	2012-05-28 11:01:17	48	SpZ+6	1	0	6
S12	2012-05-28 11:01:17	48	SpZ+6	5	8	8
S12	2012-05-28 11:01:17	48	SpZ+6	4.2	0	6
S12	2012-05-28 11:01:17	48	SpZ+6	6.2	0	7
S12	2012-05-28 11:01:17	48	SpZ+6	8.2	6	7
S12	2012-05-28 11:01:17	48	SpZ+6	6.2	3	7
S12	2012-05-28 11:01:17	48	SpZ+6	8.2	4	7
S12	2012-05-28 11:01:17	48	SpZ+6	6.2	0	7
S12	2012-05-28 11:01:17	48	SpZ+6	8.2	8	8
S12	2012-05-28 11:01:17	48	SpZ+6	6.2	4	6
S12	2012-05-28 11:01:17	48	SpZ+6	4.2	0	6
S12	2012-05-28 11:01:17	48	SpZ+6	6.2	4	6
S12	2012-05-28 11:01:17	48	SpZ+6	4.2	7	7
S12	2012-05-28 11:01:17	48	SpZ+6	2.2	0	7
S12	2012-05-28 11:01:17	48	SpZ+6	4.2	5	8
S12	2012-05-28 11:01:17	48	SpZ+6	2.2	4	5
S12	2012-05-28 11:01:17	48	SpZ+6	0.2	0	6
S12	2012-05-28 11:01:17	48	SpZ+6	2.2	1	7
S04	2011-09-26 11:10:26	49	SpZ0	2	7	7
S04	2011-09-26 11:10:26	49	SpZ0	-2	5	5
S04	2011-09-26 11:10:26	49	SpZ0	-6	6	7
S04	2011-09-26 11:10:26	49	SpZ0	-10	0	7
S04	2011-09-26 11:10:26	49	SpZ0	-4.4	5	5
S04	2011-09-26 11:10:26	49	SpZ0	-6.4	0	7
S04	2011-09-26 11:10:26	49	SpZ0	-4.4	2	6
S04	2011-09-26 11:10:26	49	SpZ0	-2.4	5	5
S04	2011-09-26 11:10:26	49	SpZ0	-4.4	7	7
S04	2011-09-26 11:10:26	49	SpZ0	-6.4	5	5
S04	2011-09-26 11:10:26	49	SpZ0	-8.4	0	6
S04	2011-09-26 11:10:26	49	SpZ0	-6.4	2	5
S04	2011-09-26 11:10:26	49	SpZ0	-4.4	0	5
S04	2011-09-26 11:10:26	49	SpZ0	-2.4	5	6
S04	2011-09-26 11:10:26	49	SpZ0	-4.4	5	7
S04	2011-09-26 11:10:26	49	SpZ0	-6.4	3	5
S04	2011-09-26 11:10:26	49	SpZ0	-8.4	0	6
S04	2011-09-26 11:10:26	49	SpZ0	-6.4	2	8
S04	2011-09-26 11:10:26	49	SpZ0	-4.4	7	7
S04	2011-09-26 11:10:26	49	SpZ0	-6.4	4	7
S04	2011-09-26 11:10:26	49	SpZ0	-8.4	0	6
S04	2011-09-26 11:10:26	49	SpZ0	-6.4	4	7
S04	2011-09-26 11:10:26	49	SpZ0	-8.4	0	6
S04	2011-09-26 11:10:26	49	SpZ0	-6.4	7	7
S04	2011-09-26 11:10:26	49	SpZ0	-8.4	0	6
S04	2011-09-26 11:10:26	49	SpZ0	-6.4	2	6
S04	2011-09-26 11:10:26	49	SpZ0	-4.4	4	5
S04	2011-09-26 11:10:26	49	SpZ0	-6.4	1	7
S04	2011-09-26 11:10:26	49	SpZ0	-4.4	7	7
S04	2011-09-26 11:10:26	49	SpZ0	-6.4	7	7
S04	2011-09-26 11:10:26	49	SpZ0	-8.4	0	6
S04	2011-09-26 11:10:26	49	SpZ0	-6.4	7	7
S04	2011-09-26 11:18:44	50	SpZ+3	2	6	6
S04	2011-09-26 11:18:44	50	SpZ+3	-2	5	6
S04	2011-09-26 11:18:44	50	SpZ+3	-6	0	8
S04	2011-09-26 11:18:44	50	SpZ+3	-2	6	6
S04	2011-09-26 11:18:44	50	SpZ+3	-2.8	0	6
S04	2011-09-26 11:18:44	50	SpZ+3	-0.8	3	5
S04	2011-09-26 11:18:44	50	SpZ+3	-2.8	2	5
S04	2011-09-26 11:18:44	50	SpZ+3	-0.8	7	7
S04	2011-09-26 11:18:44	50	SpZ+3	-2.8	6	6
S04	2011-09-26 11:18:44	50	SpZ+3	-4.8	5	7
S04	2011-09-26 11:18:44	50	SpZ+3	-6.8	7	8
S04	2011-09-26 11:18:44	50	SpZ+3	-8.8	7	7
S04	2011-09-26 11:18:44	50	SpZ+3	-10.8	0	7
S04	2011-09-26 11:18:44	50	SpZ+3	-8.8	6	6
S04	2011-09-26 11:18:44	50	SpZ+3	-10.8	2	7
S04	2011-09-26 11:18:44	50	SpZ+3	-8.8	0	6
S04	2011-09-26 11:18:44	50	SpZ+3	-6.8	6	6
S04	2011-09-26 11:18:44	50	SpZ+3	-8.8	0	6
S04	2011-09-26 11:18:44	50	SpZ+3	-6.8	7	7
S04	2011-09-26 11:18:44	50	SpZ+3	-8.8	0	6
S04	2011-09-26 11:18:44	50	SpZ+3	-6.8	0	7
S04	2011-09-26 11:18:44	50	SpZ+3	-4.8	8	8
S04	2011-09-26 11:18:44	50	SpZ+3	-6.8	6	6
S04	2011-09-26 11:18:44	50	SpZ+3	-8.8	5	8
S04	2011-09-26 11:18:44	50	SpZ+3	-10.8	5	7
S04	2011-09-26 11:18:44	50	SpZ+3	-12.8	3	7
S04	2011-09-26 11:18:44	50	SpZ+3	-10.8	0	6
S04	2011-09-26 11:18:44	50	SpZ+3	-8.8	5	5
S04	2011-09-26 11:18:44	50	SpZ+3	-10.8	0	6
S04	2011-09-26 11:18:44	50	SpZ+3	-8.8	4	7
S04	2011-09-26 11:18:44	50	SpZ+3	-10.8	4	4
S04	2011-09-26 11:18:44	50	SpZ+3	-12.8	5	5
S04	2011-09-26 11:32:34	51	SpS0	2	4	4
S04	2011-09-26 11:32:34	51	SpS0	-2	5	5
S04	2011-09-26 11:32:34	51	SpS0	-6	4	7
S04	2011-09-26 11:32:34	51	SpS0	-10	6	6
S04	2011-09-26 11:32:34	51	SpS0	-6	5	5
S04	2011-09-26 11:32:34	51	SpS0	-8	0	6
S04	2011-09-26 11:32:34	51	SpS0	-6	0	6
S04	2011-09-26 11:32:34	51	SpS0	-4	0	7
S04	2011-09-26 11:32:34	51	SpS0	-2	7	7
S04	2011-09-26 11:32:34	51	SpS0	-4	3	7
S04	2011-09-26 11:32:34	51	SpS0	-2	5	5
S04	2011-09-26 11:32:34	51	SpS0	-4	1	6
S04	2011-09-26 11:32:34	51	SpS0	-2	5	5
S04	2011-09-26 11:32:34	51	SpS0	-4	6	7
S04	2011-09-26 11:32:34	51	SpS0	-6	2	7
S04	2011-09-26 11:32:34	51	SpS0	-4	5	5
S04	2011-09-26 11:32:34	51	SpS0	-6	6	6
S04	2011-09-26 11:32:34	51	SpS0	-8	0	5
S04	2011-09-26 11:32:34	51	SpS0	-6	4	6
S04	2011-09-26 11:32:34	51	SpS0	-8	3	6
S04	2011-09-26 11:32:34	51	SpS0	-10	0	8
S04	2011-09-26 11:32:34	51	SpS0	-8	2	7
S04	2011-09-26 11:32:34	51	SpS0	-6	7	7
S04	2011-09-26 11:32:34	51	SpS0	-8	7	8
S04	2011-09-26 11:32:34	51	SpS0	-10	4	5
S04	2011-09-26 11:32:34	51	SpS0	-12	0	6
S04	2011-09-26 11:32:34	51	SpS0	-10	3	5
S04	2011-09-26 11:32:34	51	SpS0	-12	0	6
S04	2011-09-26 11:32:34	51	SpS0	-10	1	6
S04	2011-09-26 11:32:34	51	SpS0	-8	0	6
S04	2011-09-26 11:32:34	51	SpS0	-6	7	7
S04	2011-09-26 11:32:34	51	SpS0	-8	0	8
S04	2011-09-26 12:01:15	52	Beam	2	2	7
S04	2011-09-26 12:01:15	52	Beam	6	6	6
S04	2011-09-26 12:01:15	52	Beam	2	0	6
S04	2011-09-26 12:01:15	52	Beam	6	7	7
S04	2011-09-26 12:01:15	52	Beam	3.6	2	6
S04	2011-09-26 12:01:15	52	Beam	5.6	6	6
S04	2011-09-26 12:01:15	52	Beam	3.6	7	7
S04	2011-09-26 12:01:15	52	Beam	1.6	6	6
S04	2011-09-26 12:01:15	52	Beam	-0.4	7	7
S04	2011-09-26 12:01:15	52	Beam	-2.4	0	6
S04	2011-09-26 12:01:15	52	Beam	-0.4	5	5
S04	2011-09-26 12:01:15	52	Beam	-2.4	1	8
S04	2011-09-26 12:01:15	52	Beam	-0.4	4	6
S04	2011-09-26 12:01:15	52	Beam	-2.4	6	6
S04	2011-09-26 12:01:15	52	Beam	-4.4	0	7
S04	2011-09-26 12:01:15	52	Beam	-2.4	3	7
S04	2011-09-26 12:01:15	52	Beam	-0.4	7	7
S04	2011-09-26 12:01:15	52	Beam	-2.4	8	8
S04	2011-09-26 12:01:15	52	Beam	-4.4	0	5
S04	2011-09-26 12:01:15	52	Beam	-2.4	7	7
S04	2011-09-26 12:01:15	52	Beam	-4.4	0	6
S04	2011-09-26 12:01:15	52	Beam	-2.4	7	7
S04	2011-09-26 12:01:15	52	Beam	-4.4	0	8
S04	2011-09-26 12:01:15	52	Beam	-2.4	4	5
S04	2011-09-26 12:01:15	52	Beam	-4.4	0	5
S04	2011-09-26 12:01:15	52	Beam	-2.4	2	5
S04	2011-09-26 12:01:15	52	Beam	-0.4	6	6
S04	2011-09-26 12:01:15	52	Beam	-2.4	2	6
S04	2011-09-26 12:01:15	52	Beam	-0.4	5	6
S04	2011-09-26 12:01:15	52	Beam	-2.4	2	6
S04	2011-09-26 12:01:15	52	Beam	-0.4	7	7
S04	2011-09-26 12:01:15	52	Beam	-2.4	0	5
S04	2011-09-26 12:13:15	53	SpZ+6	2	6	6
S04	2011-09-26 12:13:15	53	SpZ+6	-2	6	7
S04	2011-09-26 12:13:15	53	SpZ+6	-6	6	6
S04	2011-09-26 12:13:15	53	SpZ+6	-10	4	5
S04	2011-09-26 12:13:15	53	SpZ+6	-6	2	6
S04	2011-09-26 12:13:15	53	SpZ+6	-4	7	7
S04	2011-09-26 12:13:15	53	SpZ+6	-6	4	8
S04	2011-09-26 12:13:15	53	SpZ+6	-8	0	5
S04	2011-09-26 12:13:15	53	SpZ+6	-6	4	6
S04	2011-09-26 12:13:15	53	SpZ+6	-8	2	5
S04	2011-09-26 12:13:15	53	SpZ+6	-6	5	5
S04	2011-09-26 12:13:15	53	SpZ+6	-8	2	6
S04	2011-09-26 12:13:15	53	SpZ+6	-6	8	8
S04	2011-09-26 12:13:15	53	SpZ+6	-8	8	8
S04	2011-09-26 12:13:15	53	SpZ+6	-10	2	5
S04	2011-09-26 12:13:15	53	SpZ+6	-8	0	7
S04	2011-09-26 12:13:15	53	SpZ+6	-6	7	7
S04	2011-09-26 12:13:15	53	SpZ+6	-8	4	5
S04	2011-09-26 12:13:15	53	SpZ+6	-10	1	6
S04	2011-09-26 12:13:15	53	SpZ+6	-8	6	6
S04	2011-09-26 12:13:15	53	SpZ+6	-10	5	7
S04	2011-09-26 12:13:15	53	SpZ+6	-12	0	7
S04	2011-09-26 12:13:15	53	SpZ+6	-10	1	5
S04	2011-09-26 12:13:15	53	SpZ+6	-8	7	7
S04	2011-09-26 12:13:15	53	SpZ+6	-10	7	7
S04	2011-09-26 12:13:15	53	SpZ+6	-12	4	7
S04	2011-09-26 12:13:15	53	SpZ+6	-14	0	6
S04	2011-09-26 12:13:15	53	SpZ+6	-12	0	6
S04	2011-09-26 12:13:15	53	SpZ+6	-10	6	6
S04	2011-09-26 12:13:15	53	SpZ+6	-12	1	5
S04	2011-09-26 12:13:15	53	SpZ+6	-10	0	6
S04	2011-09-26 12:13:15	53	SpZ+6	-8	4	7
S04	2011-09-26 12:36:48	54	SpZ-3	5	6	6
S04	2011-09-26 12:36:48	54	SpZ-3	1	6	6
S04	2011-09-26 12:36:48	54	SpZ-3	-3	7	7
S04	2011-09-26 12:36:48	54	SpZ-3	-7	1	6
S04	2011-09-26 12:36:48	54	SpZ-3	-1.4	5	7
S04	2011-09-26 12:36:48	54	SpZ-3	-3.4	6	6
S04	2011-09-26 12:36:48	54	SpZ-3	-5.4	0	7
S04	2011-09-26 12:36:48	54	SpZ-3	-3.4	4	7
S04	2011-09-26 12:36:48	54	SpZ-3	-5.4	6	6
S04	2011-09-26 12:36:48	54	SpZ-3	-7.4	6	7
S04	2011-09-26 12:36:48	54	SpZ-3	-9.4	2	7
S04	2011-09-26 12:36:48	54	SpZ-3	-7.4	0	7
S04	2011-09-26 12:36:48	54	SpZ-3	-5.4	1	7
S04	2011-09-26 12:36:48	54	SpZ-3	-3.4	5	5
S04	2011-09-26 12:36:48	54	SpZ-3	-5.4	0	4
S04	2011-09-26 12:36:48	54	SpZ-3	-3.4	5	7
S04	2011-09-26 12:36:48	54	SpZ-3	-5.4	3	6
S04	2011-09-26 12:36:48	54	SpZ-3	-7.4	0	6
S04	2011-09-26 12:36:48	54	SpZ-3	-5.4	3	5
S04	2011-09-26 12:36:48	54	SpZ-3	-7.4	0	7
S04	2011-09-26 12:36:48	54	SpZ-3	-5.4	0	7
S04	2011-09-26 12:36:48	54	SpZ-3	-3.4	6	6
S04	2011-09-26 12:36:48	54	SpZ-3	-5.4	3	7
S04	2011-09-26 12:36:48	54	SpZ-3	-3.4	6	6
S04	2011-09-26 12:36:48	54	SpZ-3	-5.4	4	7
S04	2011-09-26 12:36:48	54	SpZ-3	-7.4	5	8
S04	2011-09-26 12:36:48	54	SpZ-3	-9.4	6	6
S04	2011-09-26 12:36:48	54	SpZ-3	-11.4	0	7
S04	2011-09-26 12:36:48	54	SpZ-3	-9.4	0	5
S04	2011-09-26 12:36:48	54	SpZ-3	-7.4	3	7
S04	2011-09-26 12:36:48	54	SpZ-3	-5.4	0	6
S04	2011-09-26 12:36:48	54	SpZ-3	-3.4	6	6
S04	2011-10-07 11:41:02	55	SpZ-3	2	6	6
S04	2011-10-07 11:41:02	55	SpZ-3	-2	4	7
S04	2011-10-07 11:41:02	55	SpZ-3	-6	0	7
S04	2011-10-07 11:41:02	55	SpZ-3	-2	1	6
S04	2011-10-07 11:41:02	55	SpZ-3	-1.2	6	6
S04	2011-10-07 11:41:02	55	SpZ-3	-3.2	6	6
S04	2011-10-07 11:41:02	55	SpZ-3	-5.2	5	5
S04	2011-10-07 11:41:02	55	SpZ-3	-7.2	0	7
S04	2011-10-07 11:41:02	55	SpZ-3	-5.2	3	6
S04	2011-10-07 11:41:02	55	SpZ-3	-7.2	4	5
S04	2011-10-07 11:41:02	55	SpZ-3	-9.2	0	5
S04	2011-10-07 11:41:02	55	SpZ-3	-7.2	3	7
S04	2011-10-07 11:41:02	55	SpZ-3	-5.2	2	7
S04	2011-10-07 11:41:02	55	SpZ-3	-3.2	5	6
S04	2011-10-07 11:41:02	55	SpZ-3	-5.2	7	8
S04	2011-10-07 11:41:02	55	SpZ-3	-7.2	3	7
S04	2011-10-07 11:41:02	55	SpZ-3	-5.2	2	5
S04	2011-10-07 11:41:02	55	SpZ-3	-3.2	6	7
S04	2011-10-07 11:41:02	55	SpZ-3	-5.2	8	8
S04	2011-10-07 11:41:02	55	SpZ-3	-7.2	6	6
S04	2011-10-07 11:41:02	55	SpZ-3	-9.2	6	6
S04	2011-10-07 11:41:02	55	SpZ-3	-11.2	0	7
S04	2011-10-07 11:41:02	55	SpZ-3	-9.2	0	6
S04	2011-10-07 11:41:02	55	SpZ-3	-7.2	7	7
S04	2011-10-07 11:41:02	55	SpZ-3	-9.2	0	6
S04	2011-10-07 11:41:02	55	SpZ-3	-7.2	0	6
S04	2011-10-07 11:41:02	55	SpZ-3	-5.2	7	7
S04	2011-10-07 11:41:02	55	SpZ-3	-7.2	7	7
S04	2011-10-07 11:41:02	55	SpZ-3	-9.2	2	5
S04	2011-10-07 11:41:02	55	SpZ-3	-7.2	0	7
S04	2011-10-07 11:41:02	55	SpZ-3	-5.2	5	5
S04	2011-10-07 11:41:02	55	SpZ-3	-7.2	6	6
S04	2011-10-07 11:57:49	56	SpZ+6	2	7	7
S04	2011-10-07 11:57:49	56	SpZ+6	-2	6	6
S04	2011-10-07 11:57:49	56	SpZ+6	-6	5	6
S04	2011-10-07 11:57:49	56	SpZ+6	-10	0	6
S04	2011-10-07 11:57:49	56	SpZ+6	-4.4	7	7
S04	2011-10-07 11:57:49	56	SpZ+6	-6.4	4	4
S04	2011-10-07 11:57:49	56	SpZ+6	-8.4	2	8
S04	2011-10-07 11:57:49	56	SpZ+6	-6.4	5	5
S04	2011-10-07 11:57:49	56	SpZ+6	-8.4	7	7
S04	2011-10-07 11:57:49	56	SpZ+6	-10.4	0	6
S04	2011-10-07 11:57:49	56	SpZ+6	-8.4	2	5
S04	2011-10-07 11:57:49	56	SpZ+6	-6.4	0	6
S04	2011-10-07 11:57:49	56	SpZ+6	-4.4	7	7
S04	2011-10-07 11:57:49	56	SpZ+6	-6.4	0	6
S04	2011-10-07 11:57:49	56	SpZ+6	-4.4	7	7
S04	2011-10-07 11:57:49	56	SpZ+6	-6.4	7	7
S04	2011-10-07 11:57:49	56	SpZ+6	-8.4	7	7
S04	2011-10-07 11:57:49	56	SpZ+6	-10.4	0	6
S04	2011-10-07 11:57:49	56	SpZ+6	-8.4	5	5
S04	2011-10-07 11:57:49	56	SpZ+6	-10.4	3	7
S04	2011-10-07 11:57:49	56	SpZ+6	-8.4	5	7
S04	2011-10-07 11:57:49	56	SpZ+6	-10.4	0	7
S04	2011-10-07 11:57:49	56	SpZ+6	-8.4	5	5
S04	2011-10-07 11:57:49	56	SpZ+6	-10.4	6	7
S04	2011-10-07 11:57:49	56	SpZ+6	-12.4	5	6
S04	2011-10-07 11:57:49	56	SpZ+6	-14.4	0	6
S04	2011-10-07 11:57:49	56	SpZ+6	-12.4	0	6
S04	2011-10-07 11:57:49	56	SpZ+6	-10.4	0	7
S04	2011-10-07 11:57:49	56	SpZ+6	-8.4	0	8
S04	2011-10-07 11:57:49	56	SpZ+6	-6.4	0	6
S04	2011-10-07 11:57:49	56	SpZ+6	-4.4	5	6
S04	2011-10-07 11:57:49	56	SpZ+6	-6.4	7	7
S04	2011-10-07 12:05:01	57	Beam	2	1	7
S04	2011-10-07 12:05:01	57	Beam	6	7	7
S04	2011-10-07 12:05:01	57	Beam	2	6	7
S04	2011-10-07 12:05:01	57	Beam	-2	3	5
S04	2011-10-07 12:05:01	57	Beam	0.4	3	6
S04	2011-10-07 12:05:01	57	Beam	-1.6	5	5
S04	2011-10-07 12:05:01	57	Beam	-3.6	0	6
S04	2011-10-07 12:05:01	57	Beam	-1.6	2	6
S04	2011-10-07 12:05:01	57	Beam	0.4	7	7
S04	2011-10-07 12:05:01	57	Beam	-1.6	5	5
S04	2011-10-07 12:05:01	57	Beam	-3.6	3	6
S04	2011-10-07 12:05:01	57	Beam	-5.6	3	6
S04	2011-10-07 12:05:01	57	Beam	-7.6	0	5
S04	2011-10-07 12:05:01	57	Beam	-5.6	0	6
S04	2011-10-07 12:05:01	57	Beam	-3.6	6	7
S04	2011-10-07 12:05:01	57	Beam	-5.6	1	6
S04	2011-10-07 12:05:01	57	Beam	-3.6	0	7
S04	2011-10-07 12:05:01	57	Beam	-1.6	7	7
S04	2011-10-07 12:05:01	57	Beam	-3.6	5	5
S04	2011-10-07 12:05:01	57	Beam	-5.6	5	8
S04	2011-10-07 12:05:01	57	Beam	-7.6	7	7
S04	2011-10-07 12:05:01	57	Beam	-9.6	0	6
S04	2011-10-07 12:05:01	57	Beam	-7.6	0	7
S04	2011-10-07 12:05:01	57	Beam	-5.6	0	6
S04	2011-10-07 12:05:01	57	Beam	-3.6	3	7
S04	2011-10-07 12:05:01	57	Beam	-1.6	3	5
S04	2011-10-07 12:05:01	57	Beam	-3.6	4	6
S04	2011-10-07 12:05:01	57	Beam	-5.6	6	6
S04	2011-10-07 12:05:01	57	Beam	-7.6	0	8
S04	2011-10-07 12:05:01	57	Beam	-5.6	5	6
S04	2011-10-07 12:05:01	57	Beam	-7.6	4	7
S04	2011-10-07 12:05:01	57	Beam	-9.6	0	5
S04	2011-10-07 12:50:35	58	SpS0	2	6	6
S04	2011-10-07 12:50:35	58	SpS0	-2	7	7
S04	2011-10-07 12:50:35	58	SpS0	-6	6	7
S04	2011-10-07 12:50:35	58	SpS0	-10	0	7
S04	2011-10-07 12:50:35	58	SpS0	-4.4	7	7
S04	2011-10-07 12:50:35	58	SpS0	-6.4	0	7
S04	2011-10-07 12:50:35	58	SpS0	-4.4	4	7
S04	2011-10-07 12:50:35	58	SpS0	-6.4	3	8
S04	2011-10-07 12:50:35	58	SpS0	-4.4	3	6
S04	2011-10-07 12:50:35	58	SpS0	-6.4	5	5
S04	2011-10-07 12:50:35	58	SpS0	-8.4	0	7
S04	2011-10-07 12:50:35	58	SpS0	-6.4	3	6
S04	2011-10-07 12:50:35	58	SpS0	-8.4	6	6
S04	2011-10-07 12:50:35	58	SpS0	-10.4	0	5
S04	2011-10-07 12:50:35	58	SpS0	-8.4	0	7
S04	2011-10-07 12:50:35	58	SpS0	-6.4	0	5
S04	2011-10-07 12:50:35	58	SpS0	-4.4	5	5
S04	2011-10-07 12:50:35	58	SpS0	-6.4	0	8
S04	2011-10-07 12:50:35	58	SpS0	-4.4	7	7
S04	2011-10-07 12:50:35	58	SpS0	-6.4	0	7
S04	2011-10-07 12:50:35	58	SpS0	-4.4	4	6
S04	2011-10-07 12:50:35	58	SpS0	-6.4	6	7
S04	2011-10-07 12:50:35	58	SpS0	-8.4	0	6
S04	2011-10-07 12:50:35	58	SpS0	-6.4	3	6
S04	2011-10-07 12:50:35	58	SpS0	-8.4	0	6
S04	2011-10-07 12:50:35	58	SpS0	-6.4	2	6
S04	2011-10-07 12:50:35	58	SpS0	-4.4	3	6
S04	2011-10-07 12:50:35	58	SpS0	-6.4	8	8
S04	2011-10-07 12:50:35	58	SpS0	-8.4	0	6
S04	2011-10-07 12:50:35	58	SpS0	-6.4	0	7
S04	2011-10-07 12:50:35	58	SpS0	-4.4	5	5
S04	2011-10-07 12:50:35	58	SpS0	-6.4	0	6
S04	2011-10-07 13:08:00	59	SpZ+3	2	5	5
S04	2011-10-07 13:08:00	59	SpZ+3	-2	6	6
S04	2011-10-07 13:08:00	59	SpZ+3	-6	7	7
S04	2011-10-07 13:08:00	59	SpZ+3	-10	0	6
S04	2011-10-07 13:08:00	59	SpZ+3	-4.4	8	8
S04	2011-10-07 13:08:00	59	SpZ+3	-6.4	7	7
S04	2011-10-07 13:08:00	59	SpZ+3	-8.4	6	6
S04	2011-10-07 13:08:00	59	SpZ+3	-10.4	1	7
S04	2011-10-07 13:08:00	59	SpZ+3	-8.4	4	6
S04	2011-10-07 13:08:00	59	SpZ+3	-10.4	2	6
S04	2011-10-07 13:08:00	59	SpZ+3	-8.4	0	5
S04	2011-10-07 13:08:00	59	SpZ+3	-6.4	7	7
S04	2011-10-07 13:08:00	59	SpZ+3	-8.4	0	7
S04	2011-10-07 13:08:00	59	SpZ+3	-6.4	5	6
S04	2011-10-07 13:08:00	59	SpZ+3	-8.4	0	7
S04	2011-10-07 13:08:00	59	SpZ+3	-6.4	8	8
S04	2011-10-07 13:08:00	59	SpZ+3	-8.4	5	7
S04	2011-10-07 13:08:00	59	SpZ+3	-10.4	0	6
S04	2011-10-07 13:08:00	59	SpZ+3	-8.4	6	7
S04	2011-10-07 13:08:00	59	SpZ+3	-10.4	3	5
S04	2011-10-07 13:08:00	59	SpZ+3	-12.4	0	6
S04	2011-10-07 13:08:00	59	SpZ+3	-10.4	3	5
S04	2011-10-07 13:08:00	59	SpZ+3	-12.4	0	6
S04	2011-10-07 13:08:00	59	SpZ+3	-10.4	0	4
S04	2011-10-07 13:08:00	59	SpZ+3	-8.4	4	7
S04	2011-10-07 13:08:00	59	SpZ+3	-10.4	3	7
S04	2011-10-07 13:08:00	59	SpZ+3	-8.4	7	7
S04	2011-10-07 13:08:00	59	SpZ+3	-10.4	5	7
S04	2011-10-07 13:08:00	59	SpZ+3	-12.4	0	7
S04	2011-10-07 13:08:00	59	SpZ+3	-10.4	5	6
S04	2011-10-07 13:08:00	59	SpZ+3	-12.4	0	7
S04	2011-10-07 13:08:00	59	SpZ+3	-10.4	0	6
S04	2011-10-07 13:15:18	60	SpZ0	2	6	6
S04	2011-10-07 13:15:18	60	SpZ0	-2	7	7
S04	2011-10-07 13:15:18	60	SpZ0	-6	5	6
S04	2011-10-07 13:15:18	60	SpZ0	-10	0	7
S04	2011-10-07 13:15:18	60	SpZ0	-4.4	6	6
S04	2011-10-07 13:15:18	60	SpZ0	-6.4	1	7
S04	2011-10-07 13:15:18	60	SpZ0	-4.4	5	6
S04	2011-10-07 13:15:18	60	SpZ0	-6.4	3	7
S04	2011-10-07 13:15:18	60	SpZ0	-4.4	4	7
S04	2011-10-07 13:15:18	60	SpZ0	-6.4	6	8
S04	2011-10-07 13:15:18	60	SpZ0	-8.4	1	6
S04	2011-10-07 13:15:18	60	SpZ0	-6.4	0	6
S04	2011-10-07 13:15:18	60	SpZ0	-4.4	7	7
S04	2011-10-07 13:15:18	60	SpZ0	-6.4	5	5
S04	2011-10-07 13:15:18	60	SpZ0	-8.4	1	6
S04	2011-10-07 13:15:18	60	SpZ0	-6.4	5	6
S04	2011-10-07 13:15:18	60	SpZ0	-8.4	0	7
S04	2011-10-07 13:15:18	60	SpZ0	-6.4	7	7
S04	2011-10-07 13:15:18	60	SpZ0	-8.4	5	7
S04	2011-10-07 13:15:18	60	SpZ0	-10.4	0	6
S04	2011-10-07 13:15:18	60	SpZ0	-8.4	2	6
S04	2011-10-07 13:15:18	60	SpZ0	-6.4	3	6
S04	2011-10-07 13:15:18	60	SpZ0	-8.4	0	7
S04	2011-10-07 13:15:18	60	SpZ0	-6.4	7	7
S04	2011-10-07 13:15:18	60	SpZ0	-8.4	7	8
S04	2011-10-07 13:15:18	60	SpZ0	-10.4	0	5
S04	2011-10-07 13:15:18	60	SpZ0	-8.4	7	7
S04	2011-10-07 13:15:18	60	SpZ0	-10.4	1	4
S04	2011-10-07 13:15:18	60	SpZ0	-8.4	8	8
S04	2011-10-07 13:15:18	60	SpZ0	-10.4	0	6
S04	2011-10-07 13:15:18	60	SpZ0	-8.4	2	6
S04	2011-10-07 13:15:18	60	SpZ0	-6.4	8	8
S08	2012-05-02 13:36:28	61	SpZ+6	2	6	6
S08	2012-05-02 13:36:28	61	SpZ+6	-2	0	6
S08	2012-05-02 13:36:28	61	SpZ+6	2	7	7
S08	2012-05-02 13:36:28	61	SpZ+6	-2	5	6
S08	2012-05-02 13:36:28	61	SpZ+6	-1.2	6	6
S08	2012-05-02 13:36:28	61	SpZ+6	-3.2	1	6
S08	2012-05-02 13:36:28	61	SpZ+6	-1.2	4	7
S08	2012-05-02 13:36:28	61	SpZ+6	-3.2	2	6
S08	2012-05-02 13:36:28	61	SpZ+6	-1.2	2	7
S08	2012-05-02 13:36:28	61	SpZ+6	0.8	4	6
S08	2012-05-02 13:36:28	61	SpZ+6	-1.2	4	6
S08	2012-05-02 13:36:28	61	SpZ+6	-3.2	5	8
S08	2012-05-02 13:36:28	61	SpZ+6	-5.2	8	8
S08	2012-05-02 13:36:28	61	SpZ+6	-7.2	2	7
S08	2012-05-02 13:36:28	61	SpZ+6	-5.2	7	7
S08	2012-05-02 13:36:28	61	SpZ+6	-7.2	3	7
S08	2012-05-02 13:36:28	61	SpZ+6	-5.2	4	7
S08	2012-05-02 13:36:28	61	SpZ+6	-7.2	0	6
S08	2012-05-02 13:36:28	61	SpZ+6	-5.2	2	7
S08	2012-05-02 13:36:28	61	SpZ+6	-3.2	5	5
S08	2012-05-02 13:41:10	62	SpZ-3	2	6	6
S08	2012-05-02 13:41:10	62	SpZ-3	-2	2	5
S08	2012-05-02 13:41:10	62	SpZ-3	2	6	6
S08	2012-05-02 13:41:10	62	SpZ-3	-2	7	7
S08	2012-05-02 13:41:10	62	SpZ-3	-1.2	5	5
S08	2012-05-02 13:41:10	62	SpZ-3	-3.2	2	6
S08	2012-05-02 13:41:10	62	SpZ-3	-1.2	5	5
S08	2012-05-02 13:41:10	62	SpZ-3	-3.2	0	6
S08	2012-05-02 13:41:10	62	SpZ-3	-1.2	4	7
S08	2012-05-02 13:41:10	62	SpZ-3	-3.2	3	6
S08	2012-05-02 13:41:10	62	SpZ-3	-5.2	6	6
S08	2012-05-02 13:41:10	62	SpZ-3	-7.2	6	6
S08	2012-05-02 13:41:10	62	SpZ-3	-9.2	0	5
S08	2012-05-02 13:41:10	62	SpZ-3	-7.2	0	6
S08	2012-05-02 13:41:10	62	SpZ-3	-5.2	0	7
S08	2012-05-02 13:41:10	62	SpZ-3	-3.2	3	6
S08	2012-05-02 13:41:10	62	SpZ-3	-5.2	0	6
S08	2012-05-02 13:41:10	62	SpZ-3	-3.2	0	5
S08	2012-05-02 13:41:10	62	SpZ-3	-1.2	7	7
S08	2012-05-02 13:41:10	62	SpZ-3	-3.2	6	7
S08	2012-05-02 13:46:01	63	SpZ+3	2	5	6
S08	2012-05-02 13:46:01	63	SpZ+3	-2	5	6
S08	2012-05-02 13:46:01	63	SpZ+3	-6	0	8
S08	2012-05-02 13:46:01	63	SpZ+3	-2	0	6
S08	2012-05-02 13:46:01	63	SpZ+3	-1.2	3	6
S08	2012-05-02 13:46:01	63	SpZ+3	-3.2	5	5
S08	2012-05-02 13:46:01	63	SpZ+3	-5.2	3	5
S08	2012-05-02 13:46:01	63	SpZ+3	-7.2	7	7
S08	2012-05-02 13:46:01	63	SpZ+3	-9.2	4	6
S08	2012-05-02 13:46:01	63	SpZ+3	-11.2	0	7
S08	2012-05-02 13:46:01	63	SpZ+3	-9.2	5	8
S08	2012-05-02 13:46:01	63	SpZ+3	-11.2	0	7
S08	2012-05-02 13:46:01	63	SpZ+3	-9.2	6	7
S08	2012-05-02 13:46:01	63	SpZ+3	-11.2	1	6
S08	2012-05-02 13:46:01	63	SpZ+3	-9.2	7	7
S08	2012-05-02 13:46:01	63	SpZ+3	-11.2	0	6
S08	2012-05-02 13:46:01	63	SpZ+3	-9.2	3	6
S08	2012-05-02 13:46:01	63	SpZ+3	-11.2	0	6
S08	2012-05-02 13:46:01	63	SpZ+3	-9.2	7	7
S08	2012-05-02 13:46:01	63	SpZ+3	-11.2	0	6
S08	2012-05-02 13:50:41	64	SpS0	2	7	7
S08	2012-05-02 13:50:41	64	SpS0	-2	4	6
S08	2012-05-02 13:50:41	64	SpS0	-6	5	7
S08	2012-05-02 13:50:41	64	SpS0	-10	0	7
S08	2012-05-02 13:50:41	64	SpS0	-4.4	2	5
S08	2012-05-02 13:50:41	64	SpS0	-2.4	1	6
S08	2012-05-02 13:50:41	64	SpS0	-0.4	6	6
S08	2012-05-02 13:50:41	64	SpS0	-2.4	6	6
S08	2012-05-02 13:50:41	64	SpS0	-4.4	7	7
S08	2012-05-02 13:50:41	64	SpS0	-6.4	0	5
S08	2012-05-02 13:50:41	64	SpS0	-4.4	0	6
S08	2012-05-02 13:50:41	64	SpS0	-2.4	3	6
S08	2012-05-02 13:50:41	64	SpS0	-4.4	1	8
S08	2012-05-02 13:50:41	64	SpS0	-2.4	6	6
S08	2012-05-02 13:50:41	64	SpS0	-4.4	0	7
S08	2012-05-02 13:50:41	64	SpS0	-2.4	5	5
S08	2012-05-02 13:50:41	64	SpS0	-4.4	1	5
S08	2012-05-02 13:50:41	64	SpS0	-2.4	6	6
S08	2012-05-02 13:50:41	64	SpS0	-4.4	0	7
S08	2012-05-02 13:50:41	64	SpS0	-2.4	8	8
S08	2012-05-02 13:56:24	65	SpZ0	2	5	6
S08	2012-05-02 13:56:24	65	SpZ0	-2	8	8
S08	2012-05-02 13:56:24	65	SpZ0	-6	5	6
S08	2012-05-02 13:56:24	65	SpZ0	-10	0	5
S08	2012-05-02 13:56:24	65	SpZ0	-4.4	0	7
S08	2012-05-02 13:56:24	65	SpZ0	-2.4	3	5
S08	2012-05-02 13:56:24	65	SpZ0	-4.4	6	6
S08	2012-05-02 13:56:24	65	SpZ0	-6.4	5	5
S08	2012-05-02 13:56:24	65	SpZ0	-8.4	0	6
S08	2012-05-02 13:56:24	65	SpZ0	-6.4	5	6
S08	2012-05-02 13:56:24	65	SpZ0	-8.4	0	7
S08	2012-05-02 13:56:24	65	SpZ0	-6.4	3	5
S08	2012-05-02 13:56:24	65	SpZ0	-8.4	0	6
S08	2012-05-02 13:56:24	65	SpZ0	-6.4	7	7
S08	2012-05-02 13:56:24	65	SpZ0	-8.4	1	6
S08	2012-05-02 13:56:24	65	SpZ0	-6.4	2	6
S08	2012-05-02 13:56:24	65	SpZ0	-4.4	6	6
S08	2012-05-02 13:56:24	65	SpZ0	-6.4	5	5
S08	2012-05-02 13:56:24	65	SpZ0	-8.4	6	8
S08	2012-05-02 13:56:24	65	SpZ0	-10.4	7	7
S08	2012-05-02 14:00:49	66	Beam	2	7	7
S08	2012-05-02 14:00:49	66	Beam	-2	2	5
S08	2012-05-02 14:00:49	66	Beam	2	6	6
S08	2012-05-02 14:00:49	66	Beam	-2	6	6
S08	2012-05-02 14:00:49	66	Beam	-1.2	6	8
S08	2012-05-02 14:00:49	66	Beam	-3.2	5	5
S08	2012-05-02 14:00:49	66	Beam	-5.2	0	7
S08	2012-05-02 14:00:49	66	Beam	-3.2	0	7
S08	2012-05-02 14:00:49	66	Beam	-1.2	5	7
S08	2012-05-02 14:00:49	66	Beam	-3.2	0	6
S08	2012-05-02 14:00:49	66	Beam	-1.2	2	7
S08	2012-05-02 14:00:49	66	Beam	0.8	5	6
S08	2012-05-02 14:00:49	66	Beam	-1.2	6	6
S08	2012-05-02 14:00:49	66	Beam	-3.2	0	7
S08	2012-05-02 14:00:49	66	Beam	-1.2	7	7
S08	2012-05-02 14:00:49	66	Beam	-3.2	0	4
S08	2012-05-02 14:00:49	66	Beam	-1.2	6	6
S08	2012-05-02 14:00:49	66	Beam	-3.2	0	6
S08	2012-05-02 14:00:49	66	Beam	-1.2	6	6
S08	2012-05-02 14:00:49	66	Beam	-3.2	6	7
S08	2012-05-03 12:37:07	67	Beam	2	4	6
S08	2012-05-03 12:37:07	67	Beam	-2	0	7
S08	2012-05-03 12:37:07	67	Beam	2	5	5
S08	2012-05-03 12:37:07	67	Beam	-2	1	6
S08	2012-05-03 12:37:07	67	Beam	0.4	6	6
S08	2012-05-03 12:37:07	67	Beam	-1.6	0	7
S08	2012-05-03 12:37:07	67	Beam	0.4	8	8
S08	2012-05-03 12:37:07	67	Beam	-1.6	1	6
S08	2012-05-03 12:37:07	67	Beam	0.4	6	6
S08	2012-05-03 12:37:07	67	Beam	-1.6	2	6
S08	2012-05-03 12:37:07	67	Beam	0.4	8	8
S08	2012-05-03 12:37:07	67	Beam	-1.6	5	6
S08	2012-05-03 12:37:07	67	Beam	-3.6	0	7
S08	2012-05-03 12:37:07	67	Beam	-1.6	0	6
S08	2012-05-03 12:37:07	67	Beam	0.4	6	6
S08	2012-05-03 12:37:07	67	Beam	-1.6	3	6
S08	2012-05-03 12:37:07	67	Beam	-3.6	6	6
S08	2012-05-03 12:37:07	67	Beam	-5.6	0	7
S08	2012-05-03 12:37:07	67	Beam	-3.6	0	6
S08	2012-05-03 12:37:07	67	Beam	-1.6	0	5
S08	2012-05-03 12:41:43	68	SpZ0	2	8	8
S08	2012-05-03 12:41:43	68	SpZ0	-2	6	6
S08	2012-05-03 12:41:43	68	SpZ0	-6	2	6
S08	2012-05-03 12:41:43	68	SpZ0	-2	2	6
S08	2012-05-03 12:41:43	68	SpZ0	-1.2	6	6
S08	2012-05-03 12:41:43	68	SpZ0	-3.2	0	6
S08	2012-05-03 12:41:43	68	SpZ0	-1.2	7	7
S08	2012-05-03 12:41:43	68	SpZ0	-3.2	0	6
S08	2012-05-03 12:41:43	68	SpZ0	-1.2	8	8
S08	2012-05-03 12:41:43	68	SpZ0	-3.2	4	7
S08	2012-05-03 12:41:43	68	SpZ0	-5.2	5	5
S08	2012-05-03 12:41:43	68	SpZ0	-7.2	0	8
S08	2012-05-03 12:41:43	68	SpZ0	-5.2	0	6
S08	2012-05-03 12:41:43	68	SpZ0	-3.2	7	7
S08	2012-05-03 12:41:43	68	SpZ0	-5.2	2	7
S08	2012-05-03 12:41:43	68	SpZ0	-3.2	3	6
S08	2012-05-03 12:41:43	68	SpZ0	-5.2	2	6
S08	2012-05-03 12:41:43	68	SpZ0	-3.2	4	6
S08	2012-05-03 12:41:43	68	SpZ0	-5.2	0	6
S08	2012-05-03 12:41:43	68	SpZ0	-3.2	7	7
S08	2012-05-03 12:46:10	69	SpS0	2	6	6
S08	2012-05-03 12:46:10	69	SpS0	-2	6	6
S08	2012-05-03 12:46:10	69	SpS0	-6	0	8
S08	2012-05-03 12:46:10	69	SpS0	-2	8	8
S08	2012-05-03 12:46:10	69	SpS0	-2.8	7	7
S08	2012-05-03 12:46:10	69	SpS0	-4.8	0	5
S08	2012-05-03 12:46:10	69	SpS0	-2.8	0	6
S08	2012-05-03 12:46:10	69	SpS0	-0.8	8	8
S08	2012-05-03 12:46:10	69	SpS0	-2.8	2	6
S08	2012-05-03 12:46:10	69	SpS0	-0.8	7	7
S08	2012-05-03 12:46:10	69	SpS0	-2.8	2	7
S08	2012-05-03 12:46:10	69	SpS0	-0.8	6	6
S08	2012-05-03 12:46:10	69	SpS0	-2.8	7	7
S08	2012-05-03 12:46:10	69	SpS0	-4.8	6	6
S08	2012-05-03 12:46:10	69	SpS0	-6.8	2	6
S08	2012-05-03 12:46:10	69	SpS0	-4.8	3	7
S08	2012-05-03 12:46:10	69	SpS0	-2.8	7	7
S08	2012-05-03 12:46:10	69	SpS0	-4.8	0	7
S08	2012-05-03 12:46:10	69	SpS0	-2.8	7	7
S08	2012-05-03 12:46:10	69	SpS0	-4.8	0	7
S08	2012-05-03 12:50:42	70	SpZ+3	2	6	6
S08	2012-05-03 12:50:42	70	SpZ+3	-2	5	6
S08	2012-05-03 12:50:42	70	SpZ+3	-6	2	6
S08	2012-05-03 12:50:42	70	SpZ+3	-2	7	7
S08	2012-05-03 12:50:42	70	SpZ+3	-2.8	4	5
S08	2012-05-03 12:50:42	70	SpZ+3	-4.8	0	8
S08	2012-05-03 12:50:42	70	SpZ+3	-2.8	2	8
S08	2012-05-03 12:50:42	70	SpZ+3	-0.8	7	7
S08	2012-05-03 12:50:42	70	SpZ+3	-2.8	5	6
S08	2012-05-03 12:50:42	70	SpZ+3	-4.8	7	7
S08	2012-05-03 12:50:42	70	SpZ+3	-6.8	7	7
S08	2012-05-03 12:50:42	70	SpZ+3	-8.8	0	7
S08	2012-05-03 12:50:42	70	SpZ+3	-6.8	0	6
S08	2012-05-03 12:50:42	70	SpZ+3	-4.8	0	7
S08	2012-05-03 12:50:42	70	SpZ+3	-2.8	4	7
S08	2012-05-03 12:50:42	70	SpZ+3	-4.8	6	6
S08	2012-05-03 12:50:42	70	SpZ+3	-6.8	0	7
S08	2012-05-03 12:50:42	70	SpZ+3	-4.8	5	6
S08	2012-05-03 12:50:42	70	SpZ+3	-6.8	4	7
S08	2012-05-03 12:50:42	70	SpZ+3	-8.8	0	6
S08	2012-05-03 12:55:07	71	SpZ-3	2	5	6
S08	2012-05-03 12:55:07	71	SpZ-3	-2	5	5
S08	2012-05-03 12:55:07	71	SpZ-3	-6	0	7
S08	2012-05-03 12:55:07	71	SpZ-3	-2	4	6
S08	2012-05-03 12:55:07	71	SpZ-3	-2.8	0	4
S08	2012-05-03 12:55:07	71	SpZ-3	-0.8	8	8
S08	2012-05-03 12:55:07	71	SpZ-3	-2.8	0	8
S08	2012-05-03 12:55:07	71	SpZ-3	-0.8	6	6
S08	2012-05-03 12:55:07	71	SpZ-3	-2.8	7	7
S08	2012-05-03 12:55:07	71	SpZ-3	-4.8	7	7
S08	2012-05-03 12:55:07	71	SpZ-3	-6.8	3	6
S08	2012-05-03 12:55:07	71	SpZ-3	-8.8	0	7
S08	2012-05-03 12:55:07	71	SpZ-3	-6.8	7	7
S08	2012-05-03 12:55:07	71	SpZ-3	-8.8	0	6
S08	2012-05-03 12:55:07	71	SpZ-3	-6.8	0	6
S08	2012-05-03 12:55:07	71	SpZ-3	-4.8	8	8
S08	2012-05-03 12:55:07	71	SpZ-3	-6.8	0	7
S08	2012-05-03 12:55:07	71	SpZ-3	-4.8	6	6
S08	2012-05-03 12:55:07	71	SpZ-3	-6.8	6	6
S08	2012-05-03 12:55:07	71	SpZ-3	-8.8	2	6
S08	2012-05-03 13:00:02	72	SpZ+6	2	7	7
S08	2012-05-03 13:00:02	72	SpZ+6	-2	0	7
S08	2012-05-03 13:00:02	72	SpZ+6	2	6	6
S08	2012-05-03 13:00:02	72	SpZ+6	-2	6	6
S08	2012-05-03 13:00:02	72	SpZ+6	-1.2	5	5
S08	2012-05-03 13:00:02	72	SpZ+6	-3.2	6	6
S08	2012-05-03 13:00:02	72	SpZ+6	-5.2	5	7
S08	2012-05-03 13:00:02	72	SpZ+6	-7.2	6	6
S08	2012-05-03 13:00:02	72	SpZ+6	-9.2	0	7
S08	2012-05-03 13:00:02	72	SpZ+6	-7.2	0	7
S08	2012-05-03 13:00:02	72	SpZ+6	-5.2	3	7
S08	2012-05-03 13:00:02	72	SpZ+6	-3.2	3	7
S08	2012-05-03 13:00:02	72	SpZ+6	-1.2	5	5
S08	2012-05-03 13:00:02	72	SpZ+6	-3.2	6	6
S08	2012-05-03 13:00:02	72	SpZ+6	-5.2	5	7
S08	2012-05-03 13:00:02	72	SpZ+6	-7.2	0	7
S08	2012-05-03 13:00:02	72	SpZ+6	-5.2	3	5
S08	2012-05-03 13:00:02	72	SpZ+6	-7.2	6	8
S08	2012-05-03 13:00:02	72	SpZ+6	-9.2	2	5
S08	2012-05-03 13:00:02	72	SpZ+6	-7.2	0	6
S01	2011-09-21 16:41:40	73	SpZ+6	2	6	6
S01	2011-09-21 16:41:40	73	SpZ+6	-2	6	6
S01	2011-09-21 16:41:40	73	SpZ+6	-6	7	7
S01	2011-09-21 16:41:40	73	SpZ+6	-10	0	7
S01	2011-09-21 16:41:40	73	SpZ+6	-4.4	5	5
S01	2011-09-21 16:41:40	73	SpZ+6	-6.4	3	5
S01	2011-09-21 16:41:40	73	SpZ+6	-8.4	5	6
S01	2011-09-21 16:41:40	73	SpZ+6	-10.4	0	7
S01	2011-09-21 16:41:40	73	SpZ+6	-8.4	7	7
S01	2011-09-21 16:41:40	73	SpZ+6	-10.4	0	6
S01	2011-09-21 16:41:40	73	SpZ+6	-8.4	0	6
S01	2011-09-21 16:41:40	73	SpZ+6	-6.4	7	7
S01	2011-09-21 16:41:40	73	SpZ+6	-8.4	0	6
S01	2011-09-21 16:41:40	73	SpZ+6	-6.4	8	8
S01	2011-09-21 16:41:40	73	SpZ+6	-8.4	1	5
S01	2011-09-21 16:41:40	73	SpZ+6	-6.4	7	7
S01	2011-09-21 16:41:40	73	SpZ+6	-8.4	6	6
S01	2011-09-21 16:41:40	73	SpZ+6	-10.4	0	6
S01	2011-09-21 16:41:40	73	SpZ+6	-8.4	0	5
S01	2011-09-21 16:41:40	73	SpZ+6	-6.4	7	8
S01	2011-09-21 16:41:40	73	SpZ+6	-8.4	0	5
S01	2011-09-21 16:41:40	73	SpZ+6	-6.4	6	6
S01	2011-09-21 16:41:40	73	SpZ+6	-8.4	0	5
S01	2011-09-21 16:41:40	73	SpZ+6	-6.4	0	8
S01	2011-09-21 16:41:40	73	SpZ+6	-4.4	6	6
S01	2011-09-21 16:41:40	73	SpZ+6	-6.4	6	6
S01	2011-09-21 16:41:40	73	SpZ+6	-8.4	0	6
S01	2011-09-21 16:41:40	73	SpZ+6	-6.4	0	7
S01	2011-09-21 16:41:40	73	SpZ+6	-4.4	5	6
S01	2011-09-21 16:41:40	73	SpZ+6	-6.4	3	7
S01	2011-09-21 16:41:40	73	SpZ+6	-4.4	6	6
S01	2011-09-21 16:41:40	73	SpZ+6	-6.4	6	6
S01	2011-09-21 16:48:59	74	SpZ0	2	6	6
S01	2011-09-21 16:48:59	74	SpZ0	-2	6	6
S01	2011-09-21 16:48:59	74	SpZ0	-6	5	7
S01	2011-09-21 16:48:59	74	SpZ0	-10	2	7
S01	2011-09-21 16:48:59	74	SpZ0	-4.4	0	7
S01	2011-09-21 16:48:59	74	SpZ0	-2.4	7	7
S01	2011-09-21 16:48:59	74	SpZ0	-4.4	6	6
S01	2011-09-21 16:48:59	74	SpZ0	-6.4	6	6
S01	2011-09-21 16:48:59	74	SpZ0	-8.4	8	8
S01	2011-09-21 16:48:59	74	SpZ0	-10.4	0	5
S01	2011-09-21 16:48:59	74	SpZ0	-8.4	0	6
S01	2011-09-21 16:48:59	74	SpZ0	-6.4	0	7
S01	2011-09-21 16:48:59	74	SpZ0	-4.4	9	9
S01	2011-09-21 16:48:59	74	SpZ0	-6.4	6	6
S01	2011-09-21 16:48:59	74	SpZ0	-8.4	6	6
S01	2011-09-21 16:48:59	74	SpZ0	-10.4	0	6
S01	2011-09-21 16:48:59	74	SpZ0	-8.4	0	5
S01	2011-09-21 16:48:59	74	SpZ0	-6.4	0	7
S01	2011-09-21 16:48:59	74	SpZ0	-4.4	4	6
S01	2011-09-21 16:48:59	74	SpZ0	-6.4	7	7
S01	2011-09-21 16:48:59	74	SpZ0	-8.4	0	5
S01	2011-09-21 16:48:59	74	SpZ0	-6.4	2	6
S01	2011-09-21 16:48:59	74	SpZ0	-4.4	6	8
S01	2011-09-21 16:48:59	74	SpZ0	-6.4	6	6
S01	2011-09-21 16:48:59	74	SpZ0	-8.4	0	5
S01	2011-09-21 16:48:59	74	SpZ0	-6.4	3	6
S01	2011-09-21 16:48:59	74	SpZ0	-8.4	0	6
S01	2011-09-21 16:48:59	74	SpZ0	-6.4	0	6
S01	2011-09-21 16:48:59	74	SpZ0	-4.4	6	6
S01	2011-09-21 16:48:59	74	SpZ0	-6.4	0	8
S01	2011-09-21 16:48:59	74	SpZ0	-4.4	5	6
S01	2011-09-21 16:48:59	74	SpZ0	-6.4	8	8
S01	2011-09-21 16:56:26	75	Beam	2	4	7
S01	2011-09-21 16:56:26	75	Beam	-2	7	7
S01	2011-09-21 16:56:26	75	Beam	-6	0	6
S01	2011-09-21 16:56:26	75	Beam	-2	6	6
S01	2011-09-21 16:56:26	75	Beam	-2.8	2	7
S01	2011-09-21 16:56:26	75	Beam	-0.8	5	6
S01	2011-09-21 16:56:26	75	Beam	-2.8	0	5
S01	2011-09-21 16:56:26	75	Beam	-0.8	6	6
S01	2011-09-21 16:56:26	75	Beam	-2.8	6	6
S01	2011-09-21 16:56:26	75	Beam	-4.8	0	8
S01	2011-09-21 16:56:26	75	Beam	-2.8	6	6
S01	2011-09-21 16:56:26	75	Beam	-4.8	2	6
S01	2011-09-21 16:56:26	75	Beam	-2.8	8	8
S01	2011-09-21 16:56:26	75	Beam	-4.8	7	7
S01	2011-09-21 16:56:26	75	Beam	-6.8	2	8
S01	2011-09-21 16:56:26	75	Beam	-4.8	5	5
S01	2011-09-21 16:56:26	75	Beam	-6.8	0	5
S01	2011-09-21 16:56:26	75	Beam	-4.8	0	7
S01	2011-09-21 16:56:26	75	Beam	-2.8	4	6
S01	2011-09-21 16:56:26	75	Beam	-4.8	5	5
S01	2011-09-21 16:56:26	75	Beam	-6.8	2	6
S01	2011-09-21 16:56:26	75	Beam	-4.8	7	7
S01	2011-09-21 16:56:26	75	Beam	-6.8	0	6
S01	2011-09-21 16:56:26	75	Beam	-4.8	2	6
S01	2011-09-21 16:56:26	75	Beam	-2.8	5	6
S01	2011-09-21 16:56:26	75	Beam	-4.8	0	6
S01	2011-09-21 16:56:26	75	Beam	-2.8	6	6
S01	2011-09-21 16:56:26	75	Beam	-4.8	0	5
S01	2011-09-21 16:56:26	75	Beam	-2.8	6	6
S01	2011-09-21 16:56:26	75	Beam	-4.8	0	6
S01	2011-09-21 16:56:26	75	Beam	-2.8	4	6
S01	2011-09-21 16:56:26	75	Beam	-4.8	0	8
S01	2011-09-21 17:44:24	76	SpS0	2	6	6
S01	2011-09-21 17:44:24	76	SpS0	-2	4	7
S01	2011-09-21 17:44:24	76	SpS0	-6	5	5
S01	2011-09-21 17:44:24	76	SpS0	-10	0	6
S01	2011-09-21 17:44:24	76	SpS0	-4.4	6	6
S01	2011-09-21 17:44:24	76	SpS0	-6.4	0	8
S01	2011-09-21 17:44:24	76	SpS0	-4.4	2	6
S01	2011-09-21 17:44:24	76	SpS0	-2.4	5	5
S01	2011-09-21 17:44:24	76	SpS0	-4.4	6	6
S01	2011-09-21 17:44:24	76	SpS0	-6.4	5	5
S01	2011-09-21 17:44:24	76	SpS0	-8.4	0	7
S01	2011-09-21 17:44:24	76	SpS0	-6.4	2	5
S01	2011-09-21 17:44:24	76	SpS0	-4.4	6	6
S01	2011-09-21 17:44:24	76	SpS0	-6.4	6	6
S01	2011-09-21 17:44:24	76	SpS0	-8.4	3	6
S01	2011-09-21 17:44:24	76	SpS0	-10.4	2	6
S01	2011-09-21 17:44:24	76	SpS0	-8.4	0	5
S01	2011-09-21 17:44:24	76	SpS0	-6.4	0	8
S01	2011-09-21 17:44:24	76	SpS0	-4.4	5	5
S01	2011-09-21 17:44:24	76	SpS0	-6.4	6	6
S01	2011-09-21 17:44:24	76	SpS0	-8.4	0	5
S01	2011-09-21 17:44:24	76	SpS0	-6.4	0	6
S01	2011-09-21 17:44:24	76	SpS0	-4.4	3	6
S01	2011-09-21 17:44:24	76	SpS0	-6.4	5	5
S01	2011-09-21 17:44:24	76	SpS0	-8.4	0	7
S01	2011-09-21 17:44:24	76	SpS0	-6.4	0	7
S01	2011-09-21 17:44:24	76	SpS0	-4.4	7	7
S01	2011-09-21 17:44:24	76	SpS0	-6.4	6	6
S01	2011-09-21 17:44:24	76	SpS0	-8.4	5	6
S01	2011-09-21 17:44:24	76	SpS0	-10.4	0	5
S01	2011-09-21 17:44:24	76	SpS0	-8.4	2	7
S01	2011-09-21 17:44:24	76	SpS0	-6.4	0	8
S01	2011-09-21 17:52:15	77	SpZ-3	2	7	7
S01	2011-09-21 17:52:15	77	SpZ-3	-2	6	6
S01	2011-09-21 17:52:15	77	SpZ-3	-6	6	6
S01	2011-09-21 17:52:15	77	SpZ-3	-10	0	7
S01	2011-09-21 17:52:15	77	SpZ-3	-4.4	7	7
S01	2011-09-21 17:52:15	77	SpZ-3	-6.4	6	6
S01	2011-09-21 17:52:15	77	SpZ-3	-8.4	5	6
S01	2011-09-21 17:52:15	77	SpZ-3	-10.4	3	7
S01	2011-09-21 17:52:15	77	SpZ-3	-8.4	8	8
S01	2011-09-21 17:52:15	77	SpZ-3	-10.4	0	7
S01	2011-09-21 17:52:15	77	SpZ-3	-8.4	2	6
S01	2011-09-21 17:52:15	77	SpZ-3	-6.4	6	6
S01	2011-09-21 17:52:15	77	SpZ-3	-8.4	1	5
S01	2011-09-21 17:52:15	77	SpZ-3	-6.4	4	7
S01	2011-09-21 17:52:15	77	SpZ-3	-8.4	7	7
S01	2011-09-21 17:52:15	77	SpZ-3	-10.4	0	7
S01	2011-09-21 17:52:15	77	SpZ-3	-8.4	3	6
S01	2011-09-21 17:52:15	77	SpZ-3	-10.4	5	7
S01	2011-09-21 17:52:15	77	SpZ-3	-12.4	0	7
S01	2011-09-21 17:52:15	77	SpZ-3	-10.4	0	6
S01	2011-09-21 17:52:15	77	SpZ-3	-8.4	0	7
S01	2011-09-21 17:52:15	77	SpZ-3	-6.4	2	4
S01	2011-09-21 17:52:15	77	SpZ-3	-8.4	7	7
S01	2011-09-21 17:52:15	77	SpZ-3	-10.4	7	7
S01	2011-09-21 17:52:15	77	SpZ-3	-12.4	0	7
S01	2011-09-21 17:52:15	77	SpZ-3	-10.4	0	6
S01	2011-09-21 17:52:15	77	SpZ-3	-8.4	4	7
S01	2011-09-21 17:52:15	77	SpZ-3	-10.4	2	6
S01	2011-09-21 17:52:15	77	SpZ-3	-8.4	0	6
S01	2011-09-21 17:52:15	77	SpZ-3	-6.4	6	6
S01	2011-09-21 17:52:15	77	SpZ-3	-8.4	0	7
S01	2011-09-21 17:52:15	77	SpZ-3	-6.4	3	7
S01	2011-09-21 18:01:07	78	SpZ+3	2	6	7
S01	2011-09-21 18:01:07	78	SpZ+3	-2	6	6
S01	2011-09-21 18:01:07	78	SpZ+3	-6	5	6
S01	2011-09-21 18:01:07	78	SpZ+3	-10	0	6
S01	2011-09-21 18:01:07	78	SpZ+3	-4.4	6	6
S01	2011-09-21 18:01:07	78	SpZ+3	-6.4	7	7
S01	2011-09-21 18:01:07	78	SpZ+3	-8.4	4	5
S01	2011-09-21 18:01:07	78	SpZ+3	-10.4	0	6
S01	2011-09-21 18:01:07	78	SpZ+3	-8.4	0	7
S01	2011-09-21 18:01:07	78	SpZ+3	-6.4	7	7
S01	2011-09-21 18:01:07	78	SpZ+3	-8.4	3	7
S01	2011-09-21 18:01:07	78	SpZ+3	-6.4	8	8
S01	2011-09-21 18:01:07	78	SpZ+3	-8.4	7	7
S01	2011-09-21 18:01:07	78	SpZ+3	-10.4	0	6
S01	2011-09-21 18:01:07	78	SpZ+3	-8.4	7	7
S01	2011-09-21 18:01:07	78	SpZ+3	-10.4	0	5
S01	2011-09-21 18:01:07	78	SpZ+3	-8.4	4	6
S01	2011-09-21 18:01:07	78	SpZ+3	-10.4	0	6
S01	2011-09-21 18:01:07	78	SpZ+3	-8.4	8	8
S01	2011-09-21 18:01:07	78	SpZ+3	-10.4	6	6
S01	2011-09-21 18:01:07	78	SpZ+3	-12.4	0	7
S01	2011-09-21 18:01:07	78	SpZ+3	-10.4	6	6
S01	2011-09-21 18:01:07	78	SpZ+3	-12.4	0	7
S01	2011-09-21 18:01:07	78	SpZ+3	-10.4	3	7
S01	2011-09-21 18:01:07	78	SpZ+3	-8.4	0	6
S01	2011-09-21 18:01:07	78	SpZ+3	-6.4	6	6
S01	2011-09-21 18:01:07	78	SpZ+3	-8.4	4	5
S01	2011-09-21 18:01:07	78	SpZ+3	-10.4	0	7
S01	2011-09-21 18:01:07	78	SpZ+3	-8.4	0	7
S01	2011-09-21 18:01:07	78	SpZ+3	-6.4	5	5
S01	2011-09-21 18:01:07	78	SpZ+3	-8.4	4	7
S01	2011-09-21 18:01:07	78	SpZ+3	-10.4	0	6
S01	2011-10-19 17:27:35	79	SpZ+3	2	6	6
S01	2011-10-19 17:27:35	79	SpZ+3	-2	6	6
S01	2011-10-19 17:27:35	79	SpZ+3	-6	8	8
S01	2011-10-19 17:27:35	79	SpZ+3	-10	0	5
S01	2011-10-19 17:27:35	79	SpZ+3	-4.4	8	8
S01	2011-10-19 17:27:35	79	SpZ+3	-6.4	5	5
S01	2011-10-19 17:27:35	79	SpZ+3	-8.4	6	6
S01	2011-10-19 17:27:35	79	SpZ+3	-10.4	0	5
S01	2011-10-19 17:27:35	79	SpZ+3	-8.4	0	6
S01	2011-10-19 17:27:35	79	SpZ+3	-6.4	7	7
S01	2011-10-19 17:27:35	79	SpZ+3	-8.4	6	6
S01	2011-10-19 17:27:35	79	SpZ+3	-10.4	0	7
S01	2011-10-19 17:27:35	79	SpZ+3	-8.4	4	7
S01	2011-10-19 17:27:35	79	SpZ+3	-10.4	7	7
S01	2011-10-19 17:27:35	79	SpZ+3	-12.4	0	7
S01	2011-10-19 17:27:35	79	SpZ+3	-10.4	0	6
S01	2011-10-19 17:27:35	79	SpZ+3	-8.4	0	6
S01	2011-10-19 17:27:35	79	SpZ+3	-6.4	6	6
S01	2011-10-19 17:27:35	79	SpZ+3	-8.4	5	6
S01	2011-10-19 17:27:35	79	SpZ+3	-10.4	0	5
S01	2011-10-19 17:27:35	79	SpZ+3	-8.4	5	5
S01	2011-10-19 17:27:35	79	SpZ+3	-10.4	0	5
S01	2011-10-19 17:27:35	79	SpZ+3	-8.4	2	5
S01	2011-10-19 17:27:35	79	SpZ+3	-6.4	4	6
S01	2011-10-19 17:27:35	79	SpZ+3	-8.4	5	6
S01	2011-10-19 17:27:35	79	SpZ+3	-10.4	6	7
S01	2011-10-19 17:27:35	79	SpZ+3	-12.4	2	8
S01	2011-10-19 17:27:35	79	SpZ+3	-10.4	0	6
S01	2011-10-19 17:27:35	79	SpZ+3	-8.4	0	6
S01	2011-10-19 17:27:35	79	SpZ+3	-6.4	6	7
S01	2011-10-19 17:27:35	79	SpZ+3	-8.4	2	6
S01	2011-10-19 17:27:35	79	SpZ+3	-6.4	0	8
S01	2011-10-19 17:34:21	80	SpZ-3	2	7	7
S01	2011-10-19 17:34:21	80	SpZ-3	-2	3	7
S01	2011-10-19 17:34:21	80	SpZ-3	2	6	6
S01	2011-10-19 17:34:21	80	SpZ-3	-2	8	8
S01	2011-10-19 17:34:21	80	SpZ-3	-1.2	6	6
S01	2011-10-19 17:34:21	80	SpZ-3	-3.2	5	5
S01	2011-10-19 17:34:21	80	SpZ-3	-5.2	7	7
S01	2011-10-19 17:34:21	80	SpZ-3	-7.2	5	6
S01	2011-10-19 17:34:21	80	SpZ-3	-9.2	4	7
S01	2011-10-19 17:34:21	80	SpZ-3	-11.2	0	6
S01	2011-10-19 17:34:21	80	SpZ-3	-9.2	1	7
S01	2011-10-19 17:34:21	80	SpZ-3	-7.2	0	6
S01	2011-10-19 17:34:21	80	SpZ-3	-5.2	6	6
S01	2011-10-19 17:34:21	80	SpZ-3	-7.2	6	7
S01	2011-10-19 17:34:21	80	SpZ-3	-9.2	5	6
S01	2011-10-19 17:34:21	80	SpZ-3	-11.2	3	8
S01	2011-10-19 17:34:21	80	SpZ-3	-9.2	0	6
S01	2011-10-19 17:34:21	80	SpZ-3	-7.2	5	7
S01	2011-10-19 17:34:21	80	SpZ-3	-9.2	0	5
S01	2011-10-19 17:34:21	80	SpZ-3	-7.2	0	6
S01	2011-10-19 17:34:21	80	SpZ-3	-5.2	7	8
S01	2011-10-19 17:34:21	80	SpZ-3	-7.2	0	6
S01	2011-10-19 17:34:21	80	SpZ-3	-5.2	6	6
S01	2011-10-19 17:34:21	80	SpZ-3	-7.2	2	6
S01	2011-10-19 17:34:21	80	SpZ-3	-5.2	6	6
S01	2011-10-19 17:34:21	80	SpZ-3	-7.2	7	7
S01	2011-10-19 17:34:21	80	SpZ-3	-9.2	6	6
S01	2011-10-19 17:34:21	80	SpZ-3	-11.2	0	7
S01	2011-10-19 17:34:21	80	SpZ-3	-9.2	6	6
S01	2011-10-19 17:34:21	80	SpZ-3	-11.2	0	7
S01	2011-10-19 17:34:21	80	SpZ-3	-9.2	0	5
S01	2011-10-19 17:34:21	80	SpZ-3	-7.2	3	6
S01	2011-10-19 17:41:01	81	SpS0	2	6	6
S01	2011-10-19 17:41:01	81	SpS0	-2	6	6
S01	2011-10-19 17:41:01	81	SpS0	-6	3	7
S01	2011-10-19 17:41:01	81	SpS0	-2	7	7
S01	2011-10-19 17:41:01	81	SpS0	-2.8	7	8
S01	2011-10-19 17:41:01	81	SpS0	-4.8	7	7
S01	2011-10-19 17:41:01	81	SpS0	-6.8	7	7
S01	2011-10-19 17:41:01	81	SpS0	-8.8	0	7
S01	2011-10-19 17:41:01	81	SpS0	-6.8	0	7
S01	2011-10-19 17:41:01	81	SpS0	-4.8	6	7
S01	2011-10-19 17:41:01	81	SpS0	-6.8	3	6
S01	2011-10-19 17:41:01	81	SpS0	-8.8	0	6
S01	2011-10-19 17:41:01	81	SpS0	-6.8	0	6
S01	2011-10-19 17:41:01	81	SpS0	-4.8	6	6
S01	2011-10-19 17:41:01	81	SpS0	-6.8	4	6
[truncated: 1,745 more rows]
