# Supplementary material for: A Statistical Method for the Analysis of Speech Intelligibility Tests
Source: PLoS One. 2015 Jul 6;10(7):e0132409. doi: 10.1371/journal.pone.0132409 (PMC4493151; doi:10.1371/journal.pone.0132409)
Supplement: S2 Data — StudyTwo.xlsx is the full data set, StudyTwo_srt.xlsx is the data set summarized as SRT. (ZIP) [file pone.0132409.s002.zip › StudyTwo_srt.xlsx]

## Sheet: StudyTwo_srt
subject	date_time	treatment	srt
S10	2012-05-10 13:05:18	SpZ-3	2.3
S10	2012-05-10 13:09:50	SpS0	0.2
S10	2012-05-10 13:14:04	SpZ0	-0.3
S10	2012-05-10 13:18:13	Beam	6.9
S10	2012-05-10 13:23:08	SpZ+6	1.4
S10	2012-05-10 13:31:35	SpZ+3	-2
S10	2012-05-21 11:00:55	SpZ+3	0.1
S10	2012-05-21 11:09:43	SpZ+6	-0.6
S10	2012-05-21 11:14:42	Beam	4.2
S10	2012-05-21 11:19:39	SpZ0	0.4
S10	2012-05-21 11:23:49	SpS0	1.7
S10	2012-05-21 11:28:40	SpZ-3	-1.5
S06	2011-09-28 13:01:23	SpZ+3	-8.3
S06	2011-09-28 13:11:21	Beam	-4.2
S06	2011-09-28 13:26:16	SpZ+6	-8.1
S06	2011-09-28 14:20:09	SpZ-3	-7.1
S06	2011-09-28 14:29:24	SpZ0	-8.7
S06	2011-09-28 14:40:03	SpS0	-7.5
S06	2011-10-21 11:41:58	SpS0	-3
S06	2011-10-21 11:50:47	SpZ0	-7.3
S06	2011-10-21 11:59:12	SpZ-3	-5.1
S06	2011-10-21 12:44:10	SpZ+6	-5.3
S06	2011-10-21 12:53:40	Beam	-3.7
S06	2011-10-21 13:02:28	SpZ+3	-7.9
S07	2012-04-30 16:48:11	Beam	-0.8
S07	2012-04-30 16:57:43	SpS0	-4.1
S07	2012-04-30 17:02:37	SpZ0	-3.5
S07	2012-04-30 17:07:21	SpZ-3	-4.2
S07	2012-04-30 17:11:54	SpZ+3	-6.6
S07	2012-04-30 17:16:17	SpZ+6	-7.5
S07	2012-05-09 16:31:22	SpZ+6	-3
S07	2012-05-09 16:35:48	SpZ+3	-4.2
S07	2012-05-09 16:40:03	SpZ-3	-1
S07	2012-05-09 16:44:24	SpZ0	-6.3
S07	2012-05-09 16:48:54	SpS0	-3.8
S07	2012-05-09 16:57:06	Beam	0.2
S12	2012-05-16 13:37:58	SpZ+6	7.5
S12	2012-05-16 13:42:28	SpZ-3	7.2
S12	2012-05-16 13:48:36	SpZ+3	7.9
S12	2012-05-16 13:55:04	SpS0	7.9
S12	2012-05-16 14:01:24	SpZ0	8.8
S12	2012-05-16 14:06:10	Beam	11.4
S12	2012-05-28 10:37:40	Beam	9.5
S12	2012-05-28 10:42:23	SpZ0	3.2
S12	2012-05-28 10:47:05	SpS0	4.9
S12	2012-05-28 10:51:53	SpZ+3	4.2
S12	2012-05-28 10:56:38	SpZ-3	5
S12	2012-05-28 11:01:17	SpZ+6	4.9
S04	2011-09-26 11:10:26	SpZ0	-6.1
S04	2011-09-26 11:18:44	SpZ+3	-7.9
S04	2011-09-26 11:32:34	SpS0	-6.7
S04	2011-09-26 12:01:15	Beam	-1.4
S04	2011-09-26 12:13:15	SpZ+6	-8.8
S04	2011-09-26 12:36:48	SpZ-3	-5.8
S04	2011-10-07 11:41:02	SpZ-3	-6.6
S04	2011-10-07 11:57:49	SpZ+6	-8.3
S04	2011-10-07 12:05:01	Beam	-4.7
S04	2011-10-07 12:50:35	SpS0	-6.3
S04	2011-10-07 13:08:00	SpZ+3	-9.2
S04	2011-10-07 13:15:18	SpZ0	-7.4
S08	2012-05-02 13:36:28	SpZ+6	-3.8
S08	2012-05-02 13:41:10	SpZ-3	-4
S08	2012-05-02 13:46:01	SpZ+3	-8.7
S08	2012-05-02 13:50:41	SpS0	-3.5
S08	2012-05-02 13:56:24	SpZ0	-7
S08	2012-05-02 14:00:49	Beam	-2.4
S08	2012-05-03 12:37:07	Beam	-1.5
S08	2012-05-03 12:41:43	SpZ0	-3.8
S08	2012-05-03 12:46:10	SpS0	-3.3
S08	2012-05-03 12:50:42	SpZ+3	-5.2
S08	2012-05-03 12:55:07	SpZ-3	-5.4
S08	2012-05-03 13:00:02	SpZ+6	-5.4
S01	2011-09-21 16:41:40	SpZ+6	-7.3
S01	2011-09-21 16:48:59	SpZ0	-6.6
S01	2011-09-21 16:56:26	Beam	-4
S01	2011-09-21 17:44:24	SpS0	-6.5
S01	2011-09-21 17:52:15	SpZ-3	-8.5
S01	2011-09-21 18:01:07	SpZ+3	-8.8
S01	2011-10-19 17:27:35	SpZ+3	-8.5
S01	2011-10-19 17:34:21	SpZ-3	-7.7
S01	2011-10-19 17:41:01	SpS0	-7.2
S01	2011-10-19 18:19:10	Beam	-5.4
S01	2011-10-19 18:27:02	SpZ0	-8.4
S01	2011-10-19 18:43:10	SpZ+6	-7.8
S05	2011-09-26 14:56:34	Beam	2.9
S05	2011-09-26 15:09:34	SpS0	0.5
S05	2011-09-26 15:28:15	SpZ0	-2.1
S05	2011-09-26 15:35:03	SpZ-3	-1.5
S05	2011-09-26 15:42:23	SpZ+3	0.4
S05	2011-09-26 16:02:22	SpZ+6	-1.2
S05	2011-10-10 10:47:16	SpZ+6	-0.1
S05	2011-10-10 11:06:26	SpZ+3	-1.4
S05	2011-10-10 11:13:04	SpZ-3	-1.7
S05	2011-10-10 11:20:12	SpZ0	-0.9
S05	2011-10-10 11:44:33	SpS0	-0.3
S05	2011-10-10 11:57:52	Beam	2.2
S09	2012-05-03 11:22:13	SpZ+3	-3.3
S09	2012-05-03 11:26:53	SpZ0	-5.2
S09	2012-05-03 11:31:36	Beam	-0.1
S09	2012-05-03 11:36:56	SpZ+6	-3.7
S09	2012-05-03 11:45:49	SpS0	-0.6
S09	2012-05-03 11:50:18	SpZ-3	-4.3
S09	2012-05-09 12:11:11	SpZ-3	-5.2
S09	2012-05-09 12:15:30	SpS0	-4.5
S09	2012-05-09 12:24:19	SpZ+6	-6
S09	2012-05-09 12:28:45	Beam	-0.1
S09	2012-05-09 12:33:03	SpZ0	-5.2
S09	2012-05-09 12:37:56	SpZ+3	-4.2
S02	2011-09-22 11:33:06	SpZ-3	-4.7
S02	2011-09-22 11:43:24	SpS0	-0.8
S02	2011-09-22 12:00:49	Beam	0.1
S02	2011-09-22 12:31:12	SpZ0	-4.5
S02	2011-09-22 12:45:26	SpZ+3	-3.7
S02	2011-09-22 12:53:00	SpZ+6	-5.9
S02	2011-09-29 09:34:23	SpZ+6	-5.8
S02	2011-09-29 09:43:57	SpZ+3	-6.3
S02	2011-09-29 09:59:21	SpZ0	-6.5
S02	2011-09-29 10:40:14	Beam	-2.3
S02	2011-09-29 10:54:35	SpS0	-3.8
S02	2011-09-29 11:02:03	SpZ-3	-4.2
S11	2012-05-10 10:55:44	SpZ0	-5
S11	2012-05-10 11:35:41	Beam	-2.4
S11	2012-05-10 11:42:24	SpZ+6	-9.6
S11	2012-05-10 11:53:13	SpZ+3	-6.6
S11	2012-05-10 11:58:41	SpZ-3	-7.9
S11	2012-05-10 12:03:48	SpS0	-6.6
S11	2012-05-17 11:33:16	SpS0	-6.7
S11	2012-05-17 11:38:45	SpZ-3	-6.5
S11	2012-05-17 11:45:06	SpZ+3	-9.3
S11	2012-05-17 12:13:53	SpZ+6	-7.7
S11	2012-05-17 12:19:17	Beam	-4.6
S11	2012-05-17 12:24:16	SpZ0	-7
S03	2011-09-22 14:06:40	SpZ+6	0
S03	2011-09-22 14:14:47	SpZ-3	0.1
S03	2011-09-22 14:24:40	SpZ+3	-5
S03	2011-09-22 14:32:17	SpS0	-1.9
S03	2011-09-22 15:04:45	SpZ0	-2.7
S03	2011-09-22 15:11:58	Beam	0.8
S03	2011-09-29 11:51:47	Beam	3.5
S03	2011-09-29 12:01:01	SpZ0	-2.4
S03	2011-09-29 12:09:42	SpS0	-0.1
S03	2011-09-29 12:43:37	SpZ+3	-2.2
S03	2011-09-29 12:51:06	SpZ-3	-0.4
S03	2011-09-29 12:59:36	SpZ+6	-3.6
